# Supplementary material for: 2-(4-Fluoro-2-nitro­phen­yl)-4-hy­droxy-9-phenyl­sulfonyl-9H-carbazole-3-carbaldehyde
Source: Acta Crystallogr Sect E Struct Rep Online. 2014 Feb 12;70(Pt 3):o273–4. doi: 10.1107/S1600536814002633 (PMC3998398; doi:10.1107/S1600536814002633)
Supplement: Supplementary file 1 [file e-70-0o273-sup1.cif]

##############################################################################
#                                                                            #
# This CIF contains the data in a paper accepted for publication in          #
# Acta Crystallographica Section E. It conforms to the requirements of       #
# Notes for Authors for Acta Crystallographica Section E, and has been       #
# peer reviewed under the auspices of the IUCr Commission on Journals.       #
#                                                                            #
# Full details of the Crystallographic Information File format               #
# are given in the paper "The Crystallographic Information File (CIF):       #
# a New Standard Archive File for Crystallography" by S. R. Hall, F. H.      #
# Allen and I. D. Brown [Acta Cryst. (1991), A47, 655-685].                  #
#                                                                            #
# The current version of the core CIF dictionary is obtainable from          #
# ftp://ftp.iucr.org/pub/cif_core.dic.                                       #
#                                                                            #
# Software is freely available for graphical display of the structure(s)     #
# in this CIF. For information consult the CIF software page                 #
# http://www.iucr.org/resources/cif/software.                                #
#                                                                            #
# This file may be used for bona fide research purposes within the           #
# scientific community so long as proper attribution is given to the journal # 
# article from which it was obtained.                                        #
#                                                                            #
##############################################################################
data_global
_audit_creation_method     SHELXL-97
_journal_date_recd_electronic     2014-01-31
_journal_date_accepted     2014-02-05
_journal_name_full     'Acta Crystallographica, Section E'
_journal_year     2014
_journal_volume     70
_journal_issue      3
_journal_page_first     o273
_journal_page_last     o274
_journal_paper_category     QO
_journal_paper_doi     10.1107/S1600536814002633
_journal_coeditor_code     SU2695
_publ_contact_author_name     'K. Sethusankar'
_publ_contact_author_address
;
   Department of Physics
   RKM Vivekananda College (Autonomous)
   Chennai 600 004
   India
;
_publ_contact_author_email     'ksethusankar@yahoo.co.in'
_publ_contact_author_fax     '044 091 2499 3057'
_publ_contact_author_phone     '044 091 24484170'
_publ_section_title
;\
2-(4-Fluoro-2-nitrophenyl)-4-hydroxy-9-phenylsulfonyl-9<i>H</i>-carbazole-3-\
carbaldehyde
;
loop_
    _publ_author_name
    _publ_author_address
    'S. Gopinath'
;
Department of Physics
RKM Vivekananda College (Autonomous)
Chennai 600 004
India
;
    'K. Sethusankar'
;
Department of Physics
RKM Vivekananda College (Autonomous)
Chennai 600 004
India
;
    'Velu Saravanan'
;
Department of Organic Chemistry
University of Madras
Maraimalai Campus
Chennai 600 025
India
;
    'Arasambattu K. Mohanakrishnan'
;
Department of Organic Chemistry
University of Madras
Maraimalai Campus
Chennai 600 025
India
;
data_I
_audit_creation_method     SHELXL-97
_database_code_depnum_ccdc_archive     'CCDC 985157'
_chemical_name_systematic
;\
2-(4-Fluoro-2-nitrophenyl)-4-hydroxy-9-phenylsulfonyl-9<i>H</i>-carbazole-3-\
carbaldehyde
;
_chemical_name_common     ?
_chemical_formula_moiety     'C25 H15 F N2 O6 S'
_chemical_formula_sum     'C25 H15 F N2 O6 S'
_chemical_formula_iupac     'C25 H15 F N2 O6 S'
_chemical_formula_weight     490.45
_chemical_melting_point     ?
_symmetry_cell_setting     monoclinic
_symmetry_space_group_name_H-M     'P 21/c'
_symmetry_space_group_name_Hall     '-P 2ybc'
loop_
    _symmetry_equiv_pos_as_xyz
    'x, y, z'
    '-x, y+1/2, -z+1/2'
    '-x, -y, -z'
    'x, -y-1/2, z-1/2'
_cell_length_a     8.124(5)
_cell_length_b     14.191(5)
_cell_length_c     18.607(5)
_cell_angle_alpha     90.00
_cell_angle_beta     93.820(5)
_cell_angle_gamma     90.00
_cell_volume     2140.4(16)
_cell_formula_units_Z     4
_cell_measurement_reflns_used     7207
_cell_measurement_theta_min     2.19
_cell_measurement_theta_max     31.69
_cell_measurement_temperature     296(2)
_exptl_crystal_description     block
_exptl_crystal_colour     yellow
_exptl_crystal_size_max     0.35
_exptl_crystal_size_mid     0.30
_exptl_crystal_size_min     0.25
_exptl_crystal_density_diffrn     1.522
_exptl_crystal_density_meas     ?
_exptl_crystal_density_method     'not measured'
_exptl_crystal_F_000     1008
_exptl_absorpt_coefficient_mu     0.208
_exptl_absorpt_correction_type     multi-scan
_exptl_absorpt_process_details     '(SADABS; Bruker, 2008)'
_exptl_absorpt_correction_T_min     0.930
_exptl_absorpt_correction_T_max     0.949
_exptl_special_details     ?
_diffrn_ambient_temperature     296(2)
_diffrn_radiation_type     MoK\a
_diffrn_radiation_wavelength     0.71073
_diffrn_radiation_source     'fine-focus sealed tube'
_diffrn_radiation_monochromator     graphite
_diffrn_measurement_device_type     'Brukker Kappa APEXII CCD'
_diffrn_measurement_method     '\w & \f scans'
_diffrn_detector_area_resol_mean     ?
_diffrn_reflns_number     31082
_diffrn_reflns_av_R_equivalents     0.0353
_diffrn_reflns_av_sigmaI/netI     0.0353
_diffrn_reflns_theta_min     2.19
_diffrn_reflns_theta_max     31.69
_diffrn_reflns_theta_full     31.69
_diffrn_measured_fraction_theta_max     0.998
_diffrn_measured_fraction_theta_full     0.998
_diffrn_reflns_limit_h_min     -11
_diffrn_reflns_limit_h_max     11
_diffrn_reflns_limit_k_min     -20
_diffrn_reflns_limit_k_max     20
_diffrn_reflns_limit_l_min     -26
_diffrn_reflns_limit_l_max     27
_diffrn_standards_number     ?
_diffrn_standards_interval_count     ?
_diffrn_standards_interval_time     ?
_diffrn_standards_decay_%     ?
_refine_special_details
;
Refinement of <i>F</i>^2^ against ALL reflections. The weighted <i>R</i>-factor
<i>wR</i> and goodness of fit <i>S</i> are based on <i>F</i>^2^, conventional
<i>R</i>-factors <i>R</i> are based on <i>F</i>, with <i>F</i> set to zero for
negative <i>F</i>^2^. The threshold expression of <i>F</i>^2^ >
\s(<i>F</i>^2^) is used only for calculating <i>R</i>-factors(gt) <i>etc</i>.
and is not relevant to the choice of reflections for refinement.
<i>R</i>-factors based on <i>F</i>^2^ are statistically about twice as large
as those based on <i>F</i>, and <i>R</i>- factors based on ALL data will be
even larger.
;
_reflns_number_total     7207
_reflns_number_gt     4725
_reflns_threshold_expression     I>2sigma(I)
_refine_ls_structure_factor_coef     Fsqd
_refine_ls_matrix_type     full
_refine_ls_R_factor_all     0.0818
_refine_ls_R_factor_gt     0.0477
_refine_ls_wR_factor_gt     0.1227
_refine_ls_wR_factor_ref     0.1432
_refine_ls_goodness_of_fit_ref     1.009
_refine_ls_restrained_S_all     1.009
_refine_ls_number_reflns     7207
_refine_ls_number_parameters     316
_refine_ls_number_restraints     0
_refine_ls_hydrogen_treatment     constr
_refine_ls_weighting_scheme     calc
_refine_ls_weighting_details
         'calc w=1/[\s^2^(Fo^2^)+(0.0698P)^2^+0.4156P] where P=(Fo^2^+2Fc^2^)/3'
_atom_sites_solution_hydrogens     geom
_atom_sites_solution_primary     direct
_atom_sites_solution_secondary     difmap
_refine_ls_shift/su_max     0.001
_refine_ls_shift/su_mean     0.000
_refine_diff_density_max     0.323
_refine_diff_density_min     -0.440
_refine_ls_extinction_method     none
_refine_ls_extinction_coef     ?
loop_
    _atom_type_symbol
    _atom_type_description
    _atom_type_scat_dispersion_real
    _atom_type_scat_dispersion_imag
    _atom_type_scat_source
    'C' 'C' 0.0033 0.0016
                         'International Tables Vol C Tables 4.2.6.8 and 6.1.1.4'
    'H' 'H' 0.0000 0.0000
                         'International Tables Vol C Tables 4.2.6.8 and 6.1.1.4'
    'N' 'N' 0.0061 0.0033
                         'International Tables Vol C Tables 4.2.6.8 and 6.1.1.4'
    'O' 'O' 0.0106 0.0060
                         'International Tables Vol C Tables 4.2.6.8 and 6.1.1.4'
    'F' 'F' 0.0171 0.0103
                         'International Tables Vol C Tables 4.2.6.8 and 6.1.1.4'
    'S' 'S' 0.1246 0.1234
                         'International Tables Vol C Tables 4.2.6.8 and 6.1.1.4'
_computing_data_collection     'APEX2 (Bruker, 2008)'
_computing_cell_refinement     'SAINT (Bruker, 2008)'
_computing_data_reduction     'SAINT (Bruker, 2008)'
_computing_structure_solution     'SHELXS97 (Sheldrick, 2008)'
_computing_structure_refinement     'SHELXL97 (Sheldrick, 2008)'
_computing_molecular_graphics
 'ORTEP-3 for Windows (Farrugia, 2012) and Mercury (Macrae <i>et al.</i>, 2008)'
_computing_publication_material
                            'SHELXL97 (Sheldrick, 2008) and PLATON (Spek, 2009)'
loop_
    _atom_site_type_symbol
    _atom_site_label
    _atom_site_fract_x
    _atom_site_fract_y
    _atom_site_fract_z
    _atom_site_U_iso_or_equiv
    _atom_site_adp_type
    _atom_site_calc_flag
    _atom_site_refinement_flags
    _atom_site_occupancy
    _atom_site_symmetry_multiplicity
    _atom_site_disorder_assembly
    _atom_site_disorder_group
    C C1 0.22774(18) 0.88060(12) -0.01369(8) 0.0374(3) Uani d . 1 1 . .
    C C2 0.1387(2) 0.83895(14) -0.07118(9) 0.0495(4) Uani d . 1 1 . .
    H H2 0.1307 0.7738 -0.0757 0.059 Uiso calc R 1 1 . .
    C C3 0.0621(2) 0.89880(16) -0.12166(10) 0.0566(5) Uani d . 1 1 . .
    H H3 -0.0006 0.8729 -0.1604 0.068 Uiso calc R 1 1 . .
    C C4 0.0754(2) 0.99483(15) -0.11661(10) 0.0552(5) Uani d . 1 1 . .
    H H4 0.0208 1.0325 -0.1514 0.066 Uiso calc R 1 1 . .
    C C5 0.1683(2) 1.03627(14) -0.06079(9) 0.0482(4) Uani d . 1 1 . .
    H H5 0.1798 1.1014 -0.0582 0.058 Uiso calc R 1 1 . .
    C C6 0.24489(19) 0.97816(12) -0.00809(8) 0.0378(3) Uani d . 1 1 . .
    C C7 0.33800(19) 0.99774(11) 0.05859(8) 0.0361(3) Uani d . 1 1 . .
    C C8 0.37439(17) 0.91229(10) 0.09332(8) 0.0338(3) Uani d . 1 1 . .
    C C9 0.45053(19) 0.90720(11) 0.16234(8) 0.0368(3) Uani d . 1 1 . .
    H H9 0.4734 0.8494 0.1843 0.044 Uiso calc R 1 1 . .
    C C10 0.49084(19) 0.99004(11) 0.19702(8) 0.0366(3) Uani d . 1 1 . .
    C C11 0.4656(2) 1.07785(11) 0.16215(9) 0.0412(4) Uani d . 1 1 . .
    C C12 0.3891(2) 1.08113(11) 0.09237(9) 0.0408(4) Uani d . 1 1 . .
    C C13 0.5105(3) 1.16400(13) 0.19907(11) 0.0577(5) Uani d . 1 1 . .
    H H13 0.5595 1.1591 0.2455 0.069 Uiso calc R 1 1 . .
    C C14 0.10618(19) 0.73000(10) 0.11778(9) 0.0380(3) Uani d . 1 1 . .
    C C15 0.1077(2) 0.76246(12) 0.18780(10) 0.0470(4) Uani d . 1 1 . .
    H H15 0.2061 0.7803 0.2125 0.056 Uiso calc R 1 1 . .
    C C16 -0.0402(3) 0.76793(15) 0.22048(13) 0.0623(5) Uani d . 1 1 . .
    H H16 -0.0425 0.7906 0.2673 0.075 Uiso calc R 1 1 . .
    C C17 -0.1846(3) 0.73945(18) 0.18295(16) 0.0730(7) Uani d . 1 1 . .
    H H17 -0.2839 0.7433 0.2049 0.088 Uiso calc R 1 1 . .
    C C18 -0.1833(3) 0.70603(18) 0.11453(15) 0.0729(7) Uani d . 1 1 . .
    H H18 -0.2812 0.6863 0.0905 0.087 Uiso calc R 1 1 . .
    C C19 -0.0383(2) 0.70121(14) 0.08066(12) 0.0558(5) Uani d . 1 1 . .
    H H19 -0.0374 0.6790 0.0337 0.067 Uiso calc R 1 1 . .
    C C20 0.55668(19) 0.98415(11) 0.27357(8) 0.0367(3) Uani d . 1 1 . .
    C C21 0.7260(2) 0.98788(14) 0.29145(10) 0.0503(4) Uani d . 1 1 . .
    H H21 0.7975 0.9992 0.2554 0.060 Uiso calc R 1 1 . .
    C C22 0.7897(2) 0.97524(15) 0.36099(11) 0.0550(5) Uani d . 1 1 . .
    H H22 0.9028 0.9789 0.3721 0.066 Uiso calc R 1 1 . .
    C C23 0.6842(2) 0.95715(13) 0.41362(10) 0.0500(4) Uani d . 1 1 . .
    C C24 0.5168(2) 0.95119(12) 0.39949(10) 0.0460(4) Uani d . 1 1 . .
    H H24 0.4468 0.9375 0.4356 0.055 Uiso calc R 1 1 . .
    C C25 0.45671(19) 0.96635(11) 0.32961(8) 0.0367(3) Uani d . 1 1 . .
    N N1 0.31385(16) 0.83887(9) 0.04768(7) 0.0369(3) Uani d . 1 1 . .
    N N2 0.27697(18) 0.96048(12) 0.31633(8) 0.0497(4) Uani d . 1 1 . .
    O O1 0.35888(18) 1.16282(9) 0.05773(7) 0.0589(4) Uani d . 1 1 . .
    H H1 0.3946 1.2066 0.0830 0.088 Uiso calc R 1 1 . .
    O O2 0.4894(3) 1.24286(10) 0.17434(9) 0.0816(5) Uani d . 1 1 . .
    O O3 0.26853(16) 0.67320(8) 0.01041(7) 0.0514(3) Uani d . 1 1 . .
    O O4 0.42270(13) 0.70889(8) 0.12536(6) 0.0419(3) Uani d . 1 1 . .
    O O5 0.20964(17) 1.00982(13) 0.27085(9) 0.0735(5) Uani d . 1 1 . .
    O O6 0.2029(2) 0.90511(16) 0.35160(11) 0.1023(7) Uani d . 1 1 . .
    F F1 0.74611(17) 0.94386(10) 0.48170(7) 0.0770(4) Uani d . 1 1 . .
    S S1 0.28971(5) 0.72821(3) 0.07403(2) 0.03511(11) Uani d . 1 1 . .
loop_
    _atom_site_aniso_label
    _atom_site_aniso_U_11
    _atom_site_aniso_U_22
    _atom_site_aniso_U_33
    _atom_site_aniso_U_12
    _atom_site_aniso_U_13
    _atom_site_aniso_U_23
    C1 0.0366(7) 0.0465(8) 0.0296(7) -0.0002(6) 0.0053(6) 0.0006(6)
    C2 0.0556(10) 0.0548(10) 0.0374(9) -0.0056(8) -0.0022(7) -0.0026(7)
    C3 0.0590(11) 0.0758(14) 0.0339(9) -0.0018(10) -0.0047(8) 0.0001(9)
    C4 0.0575(11) 0.0727(13) 0.0352(9) 0.0114(9) 0.0013(8) 0.0106(8)
    C5 0.0543(10) 0.0519(10) 0.0392(9) 0.0066(8) 0.0093(8) 0.0095(7)
    C6 0.0378(8) 0.0447(8) 0.0319(8) 0.0003(6) 0.0092(6) 0.0038(6)
    C7 0.0382(8) 0.0376(7) 0.0333(8) -0.0016(6) 0.0089(6) 0.0028(6)
    C8 0.0331(7) 0.0355(7) 0.0333(7) -0.0034(5) 0.0059(6) -0.0021(6)
    C9 0.0406(8) 0.0347(7) 0.0349(8) -0.0031(6) 0.0017(6) 0.0009(6)
    C10 0.0386(8) 0.0391(8) 0.0325(8) -0.0048(6) 0.0066(6) -0.0027(6)
    C11 0.0521(9) 0.0346(7) 0.0382(8) -0.0067(6) 0.0114(7) -0.0024(6)
    C12 0.0482(9) 0.0353(8) 0.0401(9) -0.0015(6) 0.0125(7) 0.0036(6)
    C13 0.0858(14) 0.0397(9) 0.0481(11) -0.0105(9) 0.0095(10) -0.0066(8)
    C14 0.0328(7) 0.0342(7) 0.0472(9) 0.0001(6) 0.0033(6) 0.0046(6)
    C15 0.0430(9) 0.0484(9) 0.0504(10) 0.0018(7) 0.0084(7) 0.0019(8)
    C16 0.0641(13) 0.0635(12) 0.0624(13) 0.0120(10) 0.0268(10) 0.0099(10)
    C17 0.0427(11) 0.0805(15) 0.099(2) 0.0087(10) 0.0262(12) 0.0261(14)
    C18 0.0370(10) 0.0903(17) 0.0909(19) -0.0082(10) 0.0017(10) 0.0159(14)
    C19 0.0393(9) 0.0626(11) 0.0643(13) -0.0084(8) -0.0046(8) 0.0023(10)
    C20 0.0407(8) 0.0355(7) 0.0342(8) -0.0041(6) 0.0039(6) -0.0051(6)
    C21 0.0396(9) 0.0625(11) 0.0495(10) -0.0061(8) 0.0085(7) -0.0077(8)
    C22 0.0401(9) 0.0656(12) 0.0581(12) 0.0034(8) -0.0046(8) -0.0095(9)
    C23 0.0586(11) 0.0491(10) 0.0407(9) 0.0097(8) -0.0084(8) -0.0021(7)
    C24 0.0520(10) 0.0486(9) 0.0377(9) 0.0037(7) 0.0063(7) 0.0011(7)
    C25 0.0368(8) 0.0380(7) 0.0352(8) -0.0002(6) 0.0031(6) -0.0031(6)
    N1 0.0413(7) 0.0368(6) 0.0322(7) -0.0038(5) -0.0001(5) -0.0018(5)
    N2 0.0401(8) 0.0659(10) 0.0436(8) -0.0019(7) 0.0071(6) 0.0000(7)
    O1 0.0898(10) 0.0357(6) 0.0513(8) -0.0036(6) 0.0053(7) 0.0092(5)
    O2 0.1389(17) 0.0368(7) 0.0692(11) -0.0122(8) 0.0074(10) -0.0030(7)
    O3 0.0634(8) 0.0438(6) 0.0469(7) 0.0007(6) 0.0015(6) -0.0146(5)
    O4 0.0353(6) 0.0406(6) 0.0492(7) 0.0047(4) -0.0024(5) -0.0001(5)
    O5 0.0471(8) 0.1079(13) 0.0652(10) 0.0121(8) 0.0009(7) 0.0162(9)
    O6 0.0562(10) 0.1501(19) 0.1014(14) -0.0264(11) 0.0103(9) 0.0524(14)
    F1 0.0809(9) 0.0987(10) 0.0484(7) 0.0167(7) -0.0194(6) 0.0070(7)
    S1 0.03481(19) 0.03234(18) 0.0381(2) 0.00070(14) 0.00198(14) -0.00437(14)
_geom_special_details
;
All e.s.d.'s (except the e.s.d. in the dihedral angle between two l.s. planes)
are estimated using the full covariance matrix. The cell e.s.d.'s are taken
into account individually in the estimation of e.s.d.'s in distances, angles
and torsion angles; correlations between e.s.d.'s in cell parameters are only
used when they are defined by crystal symmetry. An approximate (isotropic)
treatment of cell e.s.d.'s is used for estimating e.s.d.'s involving l.s.
planes.
;
loop_
    _geom_bond_atom_site_label_1
    _geom_bond_atom_site_label_2
    _geom_bond_site_symmetry_2
    _geom_bond_distance
    _geom_bond_publ_flag
    C1 C2 . 1.384(2) ?
    C1 C6 . 1.395(2) ?
    C1 N1 . 1.427(2) ?
    C2 C3 . 1.383(3) ?
    C2 H2 . 0.9300 ?
    C3 C4 . 1.370(3) ?
    C3 H3 . 0.9300 ?
    C4 C5 . 1.375(3) ?
    C4 H4 . 0.9300 ?
    C5 C6 . 1.395(2) ?
    C5 H5 . 0.9300 ?
    C6 C7 . 1.437(2) ?
    C7 C12 . 1.390(2) ?
    C7 C8 . 1.396(2) ?
    C8 C9 . 1.390(2) ?
    C8 N1 . 1.4117(19) ?
    C9 C10 . 1.370(2) ?
    C9 H9 . 0.9300 ?
    C10 C11 . 1.414(2) ?
    C10 C20 . 1.490(2) ?
    C11 C12 . 1.402(2) ?
    C11 C13 . 1.437(2) ?
    C12 O1 . 1.3411(19) ?
    C13 O2 . 1.218(2) ?
    C13 H13 . 0.9300 ?
    C14 C15 . 1.381(3) ?
    C14 C19 . 1.384(2) ?
    C14 S1 . 1.7459(18) ?
    C15 C16 . 1.384(3) ?
    C15 H15 . 0.9300 ?
    C16 C17 . 1.385(4) ?
    C16 H16 . 0.9300 ?
    C17 C18 . 1.359(4) ?
    C17 H17 . 0.9300 ?
    C18 C19 . 1.374(3) ?
    C18 H18 . 0.9300 ?
    C19 H19 . 0.9300 ?
    C20 C25 . 1.387(2) ?
    C20 C21 . 1.394(2) ?
    C21 C22 . 1.373(3) ?
    C21 H21 . 0.9300 ?
    C22 C23 . 1.368(3) ?
    C22 H22 . 0.9300 ?
    C23 F1 . 1.345(2) ?
    C23 C24 . 1.370(3) ?
    C24 C25 . 1.375(2) ?
    C24 H24 . 0.9300 ?
    C25 N2 . 1.467(2) ?
    N1 S1 . 1.6608(14) ?
    N2 O5 . 1.202(2) ?
    N2 O6 . 1.209(2) ?
    O1 H1 . 0.8200 ?
    O3 S1 . 1.4189(12) ?
    O4 S1 . 1.4202(13) ?
loop_
    _geom_angle_atom_site_label_1
    _geom_angle_atom_site_label_2
    _geom_angle_atom_site_label_3
    _geom_angle_site_symmetry_1
    _geom_angle_site_symmetry_3
    _geom_angle
    _geom_angle_publ_flag
    C2 C1 C6 . . 121.76(15) ?
    C2 C1 N1 . . 130.13(16) ?
    C6 C1 N1 . . 108.11(13) ?
    C3 C2 C1 . . 116.81(18) ?
    C3 C2 H2 . . 121.6 ?
    C1 C2 H2 . . 121.6 ?
    C4 C3 C2 . . 122.32(18) ?
    C4 C3 H3 . . 118.8 ?
    C2 C3 H3 . . 118.8 ?
    C3 C4 C5 . . 120.94(17) ?
    C3 C4 H4 . . 119.5 ?
    C5 C4 H4 . . 119.5 ?
    C4 C5 C6 . . 118.34(18) ?
    C4 C5 H5 . . 120.8 ?
    C6 C5 H5 . . 120.8 ?
    C1 C6 C5 . . 119.77(16) ?
    C1 C6 C7 . . 107.50(14) ?
    C5 C6 C7 . . 132.61(16) ?
    C12 C7 C8 . . 118.84(15) ?
    C12 C7 C6 . . 132.79(15) ?
    C8 C7 C6 . . 108.34(14) ?
    C9 C8 C7 . . 122.70(14) ?
    C9 C8 N1 . . 129.30(14) ?
    C7 C8 N1 . . 107.94(13) ?
    C10 C9 C8 . . 117.92(14) ?
    C10 C9 H9 . . 121.0 ?
    C8 C9 H9 . . 121.0 ?
    C9 C10 C11 . . 121.16(15) ?
    C9 C10 C20 . . 117.47(14) ?
    C11 C10 C20 . . 121.34(14) ?
    C12 C11 C10 . . 119.74(14) ?
    C12 C11 C13 . . 119.79(16) ?
    C10 C11 C13 . . 120.40(16) ?
    O1 C12 C7 . . 118.61(15) ?
    O1 C12 C11 . . 121.96(15) ?
    C7 C12 C11 . . 119.40(14) ?
    O2 C13 C11 . . 125.2(2) ?
    O2 C13 H13 . . 117.4 ?
    C11 C13 H13 . . 117.4 ?
    C15 C14 C19 . . 121.56(17) ?
    C15 C14 S1 . . 119.38(13) ?
    C19 C14 S1 . . 119.04(15) ?
    C14 C15 C16 . . 118.67(18) ?
    C14 C15 H15 . . 120.7 ?
    C16 C15 H15 . . 120.7 ?
    C15 C16 C17 . . 119.5(2) ?
    C15 C16 H16 . . 120.2 ?
    C17 C16 H16 . . 120.2 ?
    C18 C17 C16 . . 121.0(2) ?
    C18 C17 H17 . . 119.5 ?
    C16 C17 H17 . . 119.5 ?
    C17 C18 C19 . . 120.5(2) ?
    C17 C18 H18 . . 119.8 ?
    C19 C18 H18 . . 119.8 ?
    C18 C19 C14 . . 118.7(2) ?
    C18 C19 H19 . . 120.6 ?
    C14 C19 H19 . . 120.6 ?
    C25 C20 C21 . . 116.44(16) ?
    C25 C20 C10 . . 122.55(15) ?
    C21 C20 C10 . . 120.77(15) ?
    C22 C21 C20 . . 121.61(17) ?
    C22 C21 H21 . . 119.2 ?
    C20 C21 H21 . . 119.2 ?
    C23 C22 C21 . . 118.93(17) ?
    C23 C22 H22 . . 120.5 ?
    C21 C22 H22 . . 120.5 ?
    F1 C23 C22 . . 119.16(18) ?
    F1 C23 C24 . . 118.45(18) ?
    C22 C23 C24 . . 122.38(18) ?
    C23 C24 C25 . . 117.19(17) ?
    C23 C24 H24 . . 121.4 ?
    C25 C24 H24 . . 121.4 ?
    C24 C25 C20 . . 123.41(16) ?
    C24 C25 N2 . . 115.91(15) ?
    C20 C25 N2 . . 120.66(15) ?
    C8 N1 C1 . . 107.92(12) ?
    C8 N1 S1 . . 124.30(11) ?
    C1 N1 S1 . . 124.56(11) ?
    O5 N2 O6 . . 122.76(17) ?
    O5 N2 C25 . . 119.13(15) ?
    O6 N2 C25 . . 118.10(16) ?
    C12 O1 H1 . . 109.5 ?
    O3 S1 O4 . . 119.96(7) ?
    O3 S1 N1 . . 106.50(7) ?
    O4 S1 N1 . . 106.35(7) ?
    O3 S1 C14 . . 109.70(8) ?
    O4 S1 C14 . . 108.93(8) ?
    N1 S1 C14 . . 104.19(7) ?
loop_
    _geom_torsion_atom_site_label_1
    _geom_torsion_atom_site_label_2
    _geom_torsion_atom_site_label_3
    _geom_torsion_atom_site_label_4
    _geom_torsion_site_symmetry_1
    _geom_torsion_site_symmetry_2
    _geom_torsion_site_symmetry_3
    _geom_torsion_site_symmetry_4
    _geom_torsion
    _geom_torsion_publ_flag
    C6 C1 C2 C3 . . . . -2.3(3) ?
    N1 C1 C2 C3 . . . . 177.26(16) ?
    C1 C2 C3 C4 . . . . 1.4(3) ?
    C2 C3 C4 C5 . . . . 0.8(3) ?
    C3 C4 C5 C6 . . . . -1.9(3) ?
    C2 C1 C6 C5 . . . . 1.2(2) ?
    N1 C1 C6 C5 . . . . -178.45(14) ?
    C2 C1 C6 C7 . . . . 177.77(15) ?
    N1 C1 C6 C7 . . . . -1.89(17) ?
    C4 C5 C6 C1 . . . . 0.9(2) ?
    C4 C5 C6 C7 . . . . -174.60(17) ?
    C1 C6 C7 C12 . . . . -178.73(17) ?
    C5 C6 C7 C12 . . . . -2.8(3) ?
    C1 C6 C7 C8 . . . . -0.87(17) ?
    C5 C6 C7 C8 . . . . 175.08(16) ?
    C12 C7 C8 C9 . . . . 4.2(2) ?
    C6 C7 C8 C9 . . . . -174.01(14) ?
    C12 C7 C8 N1 . . . . -178.49(13) ?
    C6 C7 C8 N1 . . . . 3.30(16) ?
    C7 C8 C9 C10 . . . . 0.0(2) ?
    N1 C8 C9 C10 . . . . -176.72(14) ?
    C8 C9 C10 C11 . . . . -4.0(2) ?
    C8 C9 C10 C20 . . . . 173.94(14) ?
    C9 C10 C11 C12 . . . . 3.8(2) ?
    C20 C10 C11 C12 . . . . -174.03(15) ?
    C9 C10 C11 C13 . . . . -179.24(16) ?
    C20 C10 C11 C13 . . . . 2.9(2) ?
    C8 C7 C12 O1 . . . . 177.74(14) ?
    C6 C7 C12 O1 . . . . -4.6(3) ?
    C8 C7 C12 C11 . . . . -4.3(2) ?
    C6 C7 C12 C11 . . . . 173.39(16) ?
    C10 C11 C12 O1 . . . . 178.36(15) ?
    C13 C11 C12 O1 . . . . 1.4(3) ?
    C10 C11 C12 C7 . . . . 0.5(2) ?
    C13 C11 C12 C7 . . . . -176.50(16) ?
    C12 C11 C13 O2 . . . . -0.9(3) ?
    C10 C11 C13 O2 . . . . -177.9(2) ?
    C19 C14 C15 C16 . . . . -1.4(3) ?
    S1 C14 C15 C16 . . . . 176.77(14) ?
    C14 C15 C16 C17 . . . . 1.1(3) ?
    C15 C16 C17 C18 . . . . 0.1(3) ?
    C16 C17 C18 C19 . . . . -1.0(4) ?
    C17 C18 C19 C14 . . . . 0.7(3) ?
    C15 C14 C19 C18 . . . . 0.5(3) ?
    S1 C14 C19 C18 . . . . -177.66(16) ?
    C9 C10 C20 C25 . . . . -75.8(2) ?
    C11 C10 C20 C25 . . . . 102.15(19) ?
    C9 C10 C20 C21 . . . . 98.30(19) ?
    C11 C10 C20 C21 . . . . -83.8(2) ?
    C25 C20 C21 C22 . . . . -0.4(3) ?
    C10 C20 C21 C22 . . . . -174.86(17) ?
    C20 C21 C22 C23 . . . . 1.0(3) ?
    C21 C22 C23 F1 . . . . 179.39(18) ?
    C21 C22 C23 C24 . . . . 0.0(3) ?
    F1 C23 C24 C25 . . . . 179.14(16) ?
    C22 C23 C24 C25 . . . . -1.4(3) ?
    C23 C24 C25 C20 . . . . 2.0(3) ?
    C23 C24 C25 N2 . . . . -179.38(16) ?
    C21 C20 C25 C24 . . . . -1.1(2) ?
    C10 C20 C25 C24 . . . . 173.19(16) ?
    C21 C20 C25 N2 . . . . -179.64(15) ?
    C10 C20 C25 N2 . . . . -5.3(2) ?
    C9 C8 N1 C1 . . . . 172.62(15) ?
    C7 C8 N1 C1 . . . . -4.45(16) ?
    C9 C8 N1 S1 . . . . 12.2(2) ?
    C7 C8 N1 S1 . . . . -164.88(11) ?
    C2 C1 N1 C8 . . . . -175.68(16) ?
    C6 C1 N1 C8 . . . . 3.93(16) ?
    C2 C1 N1 S1 . . . . -15.3(2) ?
    C6 C1 N1 S1 . . . . 164.29(11) ?
    C24 C25 N2 O5 . . . . 147.23(18) ?
    C20 C25 N2 O5 . . . . -34.1(2) ?
    C24 C25 N2 O6 . . . . -33.4(3) ?
    C20 C25 N2 O6 . . . . 145.2(2) ?
    C8 N1 S1 O3 . . . . -165.23(12) ?
    C1 N1 S1 O3 . . . . 37.55(14) ?
    C8 N1 S1 O4 . . . . -36.20(14) ?
    C1 N1 S1 O4 . . . . 166.58(12) ?
    C8 N1 S1 C14 . . . . 78.81(14) ?
    C1 N1 S1 C14 . . . . -78.41(14) ?
    C15 C14 S1 O3 . . . . 166.60(13) ?
    C19 C14 S1 O3 . . . . -15.16(16) ?
    C15 C14 S1 O4 . . . . 33.48(15) ?
    C19 C14 S1 O4 . . . . -148.28(14) ?
    C15 C14 S1 N1 . . . . -79.71(14) ?
    C19 C14 S1 N1 . . . . 98.53(14) ?
loop_
    _geom_hbond_atom_site_label_D
    _geom_hbond_atom_site_label_H
    _geom_hbond_atom_site_label_A
    _geom_hbond_site_symmetry_A
    _geom_hbond_distance_DH
    _geom_hbond_distance_HA
    _geom_hbond_distance_DA
    _geom_hbond_angle_DHA
    O1 H1 O2 ----- 0.82 1.89 2.611(3) 146
    C2 H2 O3 ----- 0.93 2.37 2.956(3) 121
    C9 H9 O4 ----- 0.93 2.30 2.902(3) 122
    C18 H18 O4 1_455 0.93 2.55 3.221(3) 129
    C13 H13 O4 2_655 0.93 2.50 3.337(3) 150
