# Supplementary material for: 2-(4-Fluoro-2-nitro­phen­yl)-4-hy­droxy-9-phenyl­sulfonyl-9H-carbazole-3-carbaldehyde
Source: Acta Crystallogr Sect E Struct Rep Online. 2014 Feb 12;70(Pt 3):o273–4. doi: 10.1107/S1600536814002633 (PMC3998398; doi:10.1107/S1600536814002633)
Supplement: Supplementary file 2 [file e-70-0o273-Isup2.hkl]

#
# h,k,l, Fc-squared, Fo-squared, sigma(Fo-squared) and status flag
#
data_I
_shelx_title ' GOPINATHSG in P2(1)/c'
_shelx_refln_list_code          4
_shelx_F_calc_maximum      354.93
_exptl_crystal_F_000      1008.00
_reflns_d_resolution_high  0.6765
 
loop_
 _symmetry_equiv_pos_as_xyz
 'x, y, z'
 '-x, y+1/2, -z+1/2'
 '-x, -y, -z'
 'x, -y-1/2, z-1/2'
 
_cell_length_a     8.1240
_cell_length_b    14.1910
_cell_length_c    18.6070
_cell_angle_alpha  90.000
_cell_angle_beta   93.820
_cell_angle_gamma  90.000
 
_shelx_F_squared_multiplier     1.000
 
loop_
 _refln_index_h
 _refln_index_k
 _refln_index_l
 _refln_F_squared_calc
 _refln_F_squared_meas
 _refln_F_squared_sigma
 _refln_observed_status
   1   0   0    14860.16    14484.22    413.04 o
   2   0   0     7575.21     7718.35    104.08 o
   3   0   0     2192.67     2443.08     32.93 o
   4   0   0     7970.73     8513.24    126.28 o
   5   0   0      986.10     1094.08     19.13 o
   6   0   0       92.86       83.75      4.52 o
   7   0   0       19.97        4.85      9.18 o
   8   0   0      184.09      172.41     27.14 o
   9   0   0       41.74       47.64      7.01 o
  10   0   0       57.53       65.35      7.45 o
  11   0   0       34.20       15.57     13.91 o
   1   1   0    10799.17    10370.68     72.02 o
   2   1   0      395.60      389.75      3.58 o
   3   1   0      313.14      261.73      2.99 o
   4   1   0      736.11      734.83      8.71 o
   5   1   0      387.13      416.43      6.47 o
   6   1   0     3121.83     3069.40     34.57 o
   7   1   0      416.73      369.62      9.07 o
   8   1   0       26.76       24.16      3.48 o
   9   1   0      109.34      104.79      5.73 o
  10   1   0        3.04        0.42      3.32 o
  11   1   0       33.22       17.43     14.01 o
   0   2   0     3117.73     3073.29     30.99 o
   1   2   0     6327.08     6362.56     44.54 o
   2   2   0     1592.81     1785.31     13.67 o
   3   2   0     1684.15     1849.74     14.11 o
   4   2   0     1626.60     1818.81     17.13 o
   5   2   0      576.59      563.69     11.30 o
   6   2   0        8.85       17.09      2.22 o
   7   2   0      942.13      976.68     17.41 o
   8   2   0       62.40       75.64      7.81 o
   9   2   0       78.81       78.97      5.30 o
  10   2   0      151.89      126.64      7.05 o
  11   2   0        0.09        0.12      5.03 o
   1   3   0     1457.59     1469.55     11.08 o
   2   3   0     1608.28     1630.08     11.82 o
   3   3   0      138.27      109.11      2.15 o
   4   3   0      663.42      657.36      6.77 o
   5   3   0       21.63       22.20      1.79 o
   6   3   0     2225.77     2243.32     27.20 o
   7   3   0      301.25      278.26      8.74 o
   8   3   0       84.62       76.07      5.24 o
   9   3   0       93.97       88.48      5.98 o
  10   3   0        0.10       -1.45      3.73 o
  11   3   0       42.55       51.42     15.00 o
   0   4   0    40576.92    34714.76    371.25 o
   1   4   0       45.05       45.48      1.32 o
   2   4   0      605.36      543.86      5.41 o
   3   4   0      720.27      870.76      7.45 o
   4   4   0     1471.17     1532.00     14.95 o
   5   4   0     1170.17     1218.67     14.39 o
   6   4   0       16.36        9.92      2.49 o
   7   4   0      176.37      140.41     11.89 o
   8   4   0      129.89      126.08      6.63 o
   9   4   0       22.94       23.82      5.25 o
  10   4   0       71.55       75.39      6.18 o
  11   4   0       31.68       36.84      7.44 o
   1   5   0     1477.20     1680.59     14.91 o
   2   5   0      548.01      530.13      5.62 o
   3   5   0      547.96      563.84      6.11 o
   4   5   0     1046.24     1070.91     12.24 o
   5   5   0       41.42       40.03      1.96 o
   6   5   0      339.58      295.08      7.98 o
   7   5   0      209.13      217.50      8.48 o
   8   5   0       35.55       32.69      4.58 o
   9   5   0       12.25        3.90      3.82 o
  10   5   0       20.66       28.81      5.11 o
  11   5   0       14.27       20.60      5.16 o
   0   6   0       32.75       47.78      2.42 o
   1   6   0       32.77       34.23      1.76 o
   2   6   0      998.34     1151.90     10.69 o
   3   6   0      117.69      128.75      2.71 o
   4   6   0       72.66       87.58      2.32 o
   5   6   0        1.26        5.90      2.68 o
   6   6   0      112.10      100.50      6.06 o
   7   6   0       54.07       49.51      5.05 o
   8   6   0        5.32        6.98      3.73 o
   9   6   0       36.23       33.70      5.21 o
  10   6   0       47.51       54.16      6.19 o
  11   6   0       32.59       22.20      5.56 o
   1   7   0     2005.74     2001.19     18.97 o
   2   7   0      164.19      192.12      3.52 o
   3   7   0        0.03       -1.02      1.02 o
   4   7   0       18.18       12.91      1.49 o
   5   7   0        1.86        0.93      1.33 o
   6   7   0       31.14       26.36      4.48 o
   7   7   0        0.01       -4.09      4.09 o
   8   7   0       26.17       27.68      5.07 o
   9   7   0       25.89       32.70      5.37 o
  10   7   0        1.27       -4.16      4.45 o
  11   7   0       32.32       40.42      6.34 o
   0   8   0      721.03      856.56     14.01 o
   1   8   0      404.88      448.06      6.38 o
   2   8   0       23.83       32.99      1.95 o
   3   8   0      202.55      222.79      4.50 o
   4   8   0       52.55       55.74      2.43 o
   5   8   0      184.13      184.11      8.15 o
   6   8   0       17.69       14.27      4.45 o
   7   8   0       41.82       45.41      5.58 o
   8   8   0        9.95       15.22      4.79 o
   9   8   0       25.42       26.18      6.24 o
  10   8   0       14.94       13.32      5.41 o
  11   8   0        0.37        2.93      9.06 o
   1   9   0        4.71        3.42      1.41 o
   2   9   0       17.71       14.97      1.80 o
   3   9   0       25.56       21.73      2.03 o
   4   9   0      465.98      481.96      7.50 o
   5   9   0       25.56       24.24      4.06 o
   6   9   0      170.48      173.43      8.80 o
   7   9   0       17.00       16.69      4.86 o
   8   9   0        0.77       -0.42      4.25 o
   9   9   0       16.44       17.68      5.52 o
  10   9   0        1.14        2.20      5.08 o
   0  10   0       62.40       64.83      4.06 o
   1  10   0       44.37       48.11      3.59 o
   2  10   0      175.88      163.89      4.37 o
   3  10   0        8.58        8.35      1.91 o
   4  10   0       27.81       30.67      2.60 o
   5  10   0      596.50      598.14     14.33 o
   6  10   0       95.05       87.05      7.16 o
   7  10   0       48.92       63.33      6.83 o
   8  10   0       14.17       21.99      5.59 o
   9  10   0        2.11        8.29      5.72 o
  10  10   0       11.65        6.89      7.87 o
   1  11   0        3.94       -1.81      1.81 o
   2  11   0      381.97      376.33      7.03 o
   3  11   0       69.96       61.96      3.24 o
   4  11   0       81.31       77.11      3.94 o
   5  11   0      106.90      113.86      5.97 o
   6  11   0       37.43       38.28      6.16 o
   7  11   0       24.24       29.97      6.05 o
   8  11   0       14.60        6.91      5.11 o
   9  11   0       11.07        1.29      7.32 o
  10  11   0        1.49        4.85      5.83 o
   0  12   0     1009.51      877.75     16.39 o
   1  12   0      402.04      380.29      7.43 o
   2  12   0       88.52       96.93      4.04 o
   3  12   0        7.21       -1.99      1.99 o
   4  12   0      100.40      106.62      4.70 o
   5  12   0      105.02      102.55      5.97 o
   6  12   0       47.06       60.94      7.03 o
   7  12   0       45.60       41.29      6.78 o
   8  12   0       18.46       26.78      6.36 o
   9  12   0        0.37       -1.91      5.23 o
   1  13   0       12.62        9.06      2.45 o
   2  13   0       38.76       41.57      3.76 o
   3  13   0        4.81        1.54      2.47 o
   4  13   0       62.18       54.86      4.42 o
   5  13   0        1.91       -3.97      3.97 o
   6  13   0        0.22       -0.82      4.61 o
   7  13   0        2.35       -1.11      7.04 o
   8  13   0       12.99       17.43      6.42 o
   9  13   0       26.09       28.69      7.19 o
   0  14   0        2.76       -0.95      3.33 o
   1  14   0       13.86       10.80      2.88 o
   2  14   0       10.75       14.01      3.01 o
   3  14   0       74.03       82.60      5.15 o
   4  14   0       37.41       29.11      4.83 o
   5  14   0        0.01       -4.23      4.48 o
   6  14   0        0.18        1.17      6.79 o
   7  14   0        1.74        2.94      5.43 o
   8  14   0        1.07       11.16      6.00 o
   1  15   0       39.89       42.59      4.28 o
   2  15   0       16.70       17.89      3.89 o
   3  15   0        0.01        2.91      3.83 o
   4  15   0       30.70       35.26      6.21 o
   5  15   0        3.06        9.17      7.18 o
   6  15   0       33.20       33.75      7.19 o
   7  15   0        7.37        5.71      5.88 o
   8  15   0        2.96        2.07      5.83 o
   0  16   0      421.54      448.84     16.48 o
   1  16   0       50.58       50.43      5.95 o
   2  16   0       24.85       20.11      4.01 o
   3  16   0       19.52       30.69      5.40 o
   4  16   0        2.13        6.13      5.14 o
   5  16   0        3.99       12.89      7.38 o
   6  16   0        5.96        1.78      5.68 o
   7  16   0       54.37       75.89      9.69 o
   1  17   0      119.67      113.52     13.06 o
   2  17   0       22.57       24.99      4.93 o
   3  17   0        0.57        0.23      5.62 o
   4  17   0        0.14       -2.61      4.72 o
   5  17   0       56.62       42.43      8.34 o
   6  17   0      115.51      121.21     12.21 o
   7  17   0        4.60       -4.57     10.27 o
   0  18   0       76.30       96.67     11.56 o
   1  18   0        1.65        3.48      5.10 o
   2  18   0       97.36      120.76     10.37 o
   3  18   0       56.01       51.03      8.03 o
   4  18   0        8.94       13.11      8.41 o
   5  18   0      124.00      140.20     12.35 o
   6  18   0        9.12       11.49      7.38 o
   1  19   0       75.72       81.73      8.22 o
   2  19   0        6.33       10.84      6.52 o
   3  19   0       69.13       77.67     16.55 o
   4  19   0       53.53       35.24     10.56 o
   5  19   0        0.11        2.04      6.87 o
   0  20   0       50.08       50.67     10.49 o
   1  20   0        0.00        0.33      8.47 o
   2  20   0       52.57       70.82     11.92 o
   3  20   0        3.50        6.01     10.64 o
 -11   1   1        3.85        4.76      8.89 o
 -10   1   1       71.80       70.92      5.11 o
  -9   1   1       31.05       29.08      3.74 o
  -8   1   1        6.70        9.30      2.84 o
  -7   1   1       52.45       64.64      6.89 o
  -6   1   1      241.63      239.61      4.84 o
  -5   1   1       15.69       21.21      1.91 o
  -4   1   1     7032.72     7353.55     72.11 o
  -3   1   1       33.57       45.37      3.66 o
  -2   1   1       15.15        7.86      0.61 o
  -1   1   1      508.39      526.41      4.78 o
   1   1   1      427.19      476.66      3.91 o
   2   1   1     6741.06     6760.37     53.90 o
   3   1   1      674.99      717.34      6.83 o
   4   1   1      492.45      551.80      7.08 o
   5   1   1      125.14      122.93      3.68 o
   6   1   1        2.56        6.96      1.95 o
   7   1   1      390.28      381.61      9.47 o
   8   1   1      192.80      205.04      7.34 o
   9   1   1       10.56        5.97      3.45 o
  10   1   1        9.10       11.24      3.96 o
  11   1   1       40.67       39.16      8.63 o
 -11   2   1       13.24      -10.48     10.48 o
 -10   2   1       33.43       36.01      4.71 o
  -9   2   1        0.60        1.42      3.03 o
  -8   2   1       37.39       39.91      3.91 o
  -7   2   1       35.50       38.08      3.34 o
  -6   2   1       17.14       19.24      2.11 o
  -5   2   1       12.29       12.70      1.27 o
  -4   2   1        1.39        3.16      1.49 o
  -3   2   1        3.56        7.40      0.63 o
  -2   2   1     5371.41     5375.51     42.60 o
  -1   2   1      932.60      948.88      7.72 o
   0   2   1       36.65       28.89      0.79 o
   1   2   1      218.70      222.19      2.23 o
   2   2   1        6.73        9.06      0.77 o
   3   2   1       83.93       93.79      1.63 o
   4   2   1      543.93      624.37      6.39 o
   5   2   1       71.57       90.92      3.79 o
   6   2   1       69.60       67.51      4.42 o
   7   2   1       22.53       23.79      3.57 o
   8   2   1       73.77       69.50      4.81 o
   9   2   1       80.74       76.96      5.47 o
  10   2   1       13.90       12.71      4.56 o
  11   2   1        1.12        2.67      4.34 o
 -11   3   1       18.96        9.96     12.66 o
 -10   3   1        0.00        1.05      3.62 o
  -9   3   1       33.75       29.09      4.25 o
  -8   3   1        4.54        9.03      3.17 o
  -7   3   1       28.12       36.10      4.17 o
  -6   3   1      318.32      302.95      6.40 o
  -5   3   1       53.11       58.03      2.20 o
  -4   3   1       13.21        9.76      0.99 o
  -3   3   1       99.73      108.72      1.85 o
  -2   3   1      123.87      102.11      1.61 o
  -1   3   1      866.98      864.48      6.65 o
   0   3   1       25.26       21.05      0.84 o
   1   3   1     3164.71     2999.92     23.53 o
   2   3   1       49.33       43.49      1.06 o
   3   3   1       36.95       46.91      1.21 o
   4   3   1      314.44      322.28      4.64 o
   5   3   1       18.08       19.26      1.83 o
   6   3   1        6.34       11.16      2.40 o
   7   3   1       88.76       87.75      5.69 o
   8   3   1        9.73       10.34      3.52 o
   9   3   1       88.49       94.24      6.63 o
  10   3   1        0.32       -1.45      4.38 o
  11   3   1        0.70        0.69      7.00 o
 -11   4   1       15.59       16.80      6.59 o
 -10   4   1        8.16        8.79      4.07 o
  -9   4   1        7.46        5.25      3.61 o
  -8   4   1       26.99       37.71      4.34 o
  -7   4   1      711.51      655.71     14.83 o
  -6   4   1      184.89      187.93      5.14 o
  -5   4   1      859.48      900.70     10.33 o
  -4   4   1       89.46       82.47      1.82 o
  -3   4   1       25.36       16.98      1.05 o
  -2   4   1     2270.19     2385.20     18.85 o
  -1   4   1    13188.79    13124.83     94.97 o
   0   4   1    19064.55    18054.61    130.08 o
   1   4   1        4.35       16.93      1.24 o
   2   4   1     5258.45     5202.87     38.57 o
   3   4   1     3043.17     3225.30     24.67 o
   4   4   1     1651.50     1644.15     23.81 o
   5   4   1      472.88      500.34      7.22 o
   6   4   1       65.73       67.39      3.94 o
   7   4   1       60.69       69.25      5.27 o
   8   4   1       27.82       22.26      4.14 o
   9   4   1        9.25        5.22      3.86 o
  10   4   1        0.02        0.37      3.92 o
  11   4   1       16.18       22.50      7.09 o
 -11   5   1       18.26       11.22      6.19 o
 -10   5   1       14.66       11.39      4.58 o
  -9   5   1       89.59      100.70      6.52 o
  -8   5   1        0.00        3.41      3.39 o
  -7   5   1       88.55       89.77      5.67 o
  -6   5   1     1095.69     1084.80     16.54 o
  -5   5   1      578.78      656.24      7.78 o
  -4   5   1       27.21       19.73      1.43 o
  -3   5   1     1112.59     1142.25     10.74 o
  -2   5   1     1299.54     1302.47     11.44 o
  -1   5   1      285.94      278.49      3.77 o
   0   5   1     6223.65     6118.72     45.36 o
   1   5   1     1961.92     2025.88     16.81 o
   2   5   1      869.36     1015.13      9.37 o
   3   5   1      233.33      290.28      4.27 o
   4   5   1      729.13      784.95      7.68 o
   5   5   1      123.12      124.77      5.74 o
   6   5   1        2.46        0.57      4.21 o
   7   5   1      355.59      317.75     10.29 o
   8   5   1      141.98      135.78      7.31 o
   9   5   1       18.74       21.56      4.64 o
  10   5   1       33.70       44.64      5.81 o
  11   5   1        7.09        3.58      6.13 o
 -11   6   1       12.07       11.48      8.46 o
 -10   6   1       43.85       45.46      7.14 o
  -9   6   1       31.55       40.15      5.53 o
  -8   6   1      196.48      212.41     10.20 o
  -7   6   1       23.78       28.68      4.31 o
  -6   6   1      357.63      328.29      7.42 o
  -5   6   1       50.95       49.87      3.66 o
  -4   6   1      217.89      220.98      4.44 o
  -3   6   1      155.14      146.55      2.89 o
  -2   6   1       58.96       46.95      1.66 o
  -1   6   1      188.68      192.11      3.28 o
   0   6   1      240.53      267.94      3.80 o
   1   6   1      134.68      157.27      2.99 o
   2   6   1      820.39      816.65      8.17 o
   3   6   1      127.04      129.76      2.59 o
   4   6   1       57.25       85.38      2.26 o
   5   6   1      175.98      189.57      5.33 o
   6   6   1      649.84      648.36     15.58 o
   7   6   1        0.22       -0.28      3.47 o
   8   6   1       26.87       22.27      5.47 o
   9   6   1       52.70       43.21      9.21 o
  10   6   1        2.30        3.57      4.57 o
  11   6   1        2.14        6.45      5.23 o
 -11   7   1        1.66        1.55      4.86 o
 -10   7   1       62.20       59.45      6.58 o
  -9   7   1       23.35       24.56      4.96 o
  -8   7   1       21.61       19.53      4.74 o
  -7   7   1       66.09       72.93      5.90 o
  -6   7   1        0.03       -2.60      2.60 o
  -5   7   1      643.42      653.82     15.88 o
  -4   7   1      959.79      982.89     14.52 o
  -3   7   1       66.96       51.86      2.65 o
  -2   7   1     2364.38     2428.80     21.48 o
  -1   7   1       10.93        6.59      1.64 o
   0   7   1     8368.07     8641.76     69.72 o
   1   7   1        6.43       18.34      1.47 o
   2   7   1      767.35      882.61      9.37 o
   3   7   1      881.98      922.01      9.71 o
   4   7   1       17.90       23.38      1.78 o
   5   7   1      418.70      420.58      7.93 o
   6   7   1       21.48       27.09      4.56 o
   7   7   1       84.03       94.11      6.58 o
   8   7   1       97.38       95.06      7.02 o
   9   7   1        4.38        8.33      4.51 o
  10   7   1        0.03        2.64      4.78 o
  11   7   1        9.24        7.34      5.35 o
 -11   8   1        3.54       -0.60      4.98 o
 -10   8   1        0.02        7.09      5.59 o
  -9   8   1       15.45       12.17      7.03 o
  -8   8   1      166.24      170.38      8.92 o
  -7   8   1      179.73      167.65     13.76 o
  -6   8   1      297.60      313.52      9.50 o
  -5   8   1      516.33      529.84     10.94 o
  -4   8   1        4.88        6.67      1.55 o
  -3   8   1      324.58      338.01      5.94 o
  -2   8   1       17.88       24.76      1.83 o
  -1   8   1     3234.15     3368.88     32.08 o
   0   8   1     2443.53     2477.29     23.28 o
   1   8   1       59.79       50.23      2.28 o
   2   8   1      330.10      316.57      5.17 o
   3   8   1      370.16      388.04      6.20 o
   4   8   1      702.13      697.57      8.31 o
   5   8   1       29.63       34.66      2.20 o
   6   8   1      646.34      646.80     16.64 o
   7   8   1       99.61       96.12      9.13 o
   8   8   1       12.13        9.94      4.52 o
   9   8   1      135.16      147.47     17.32 o
  10   8   1       46.46       57.60      7.00 o
  11   8   1       35.97       39.64      6.95 o
 -10   9   1       37.76       37.71      6.41 o
  -9   9   1       72.14       63.57      8.52 o
  -8   9   1        0.82        2.14      4.16 o
  -7   9   1      178.10      173.84      9.06 o
  -6   9   1       29.26       33.90      4.50 o
  -5   9   1       49.67       63.70      5.04 o
  -4   9   1       23.71       30.02      2.50 o
  -3   9   1      220.71      223.38      5.00 o
  -2   9   1      597.04      627.16      8.26 o
  -1   9   1       77.75       76.90      3.48 o
   0   9   1       91.82       90.57      3.00 o
   1   9   1      240.18      229.34      4.58 o
   2   9   1       19.87       19.83      1.83 o
   3   9   1       20.97       16.88      1.97 o
   4   9   1     1250.21     1302.97     14.21 o
   5   9   1      353.20      352.58      7.57 o
   6   9   1      296.62      289.52     11.13 o
   7   9   1      374.88      399.75     13.62 o
   8   9   1      312.92      319.36     26.13 o
   9   9   1        1.94        5.41      5.03 o
  10   9   1       74.26       93.98      9.89 o
 -10  10   1       39.74       40.32      7.13 o
  -9  10   1       19.53       29.65      6.30 o
  -8  10   1      215.68      216.32     12.05 o
  -7  10   1       12.48       12.38      5.52 o
  -6  10   1      357.00      346.21     10.95 o
  -5  10   1       23.90       29.82      5.87 o
  -4  10   1      479.21      466.33     12.32 o
  -3  10   1       52.73       44.04      2.85 o
  -2  10   1      199.48      183.46      5.01 o
  -1  10   1       47.55       48.34      2.62 o
   0  10   1      206.41      193.21      4.45 o
   1  10   1      164.82      167.33      4.16 o
   2  10   1      513.28      479.89      7.68 o
   3  10   1      173.59      166.50      4.46 o
   4  10   1       97.27       85.19      3.49 o
   5  10   1       27.37       25.32      3.41 o
   6  10   1      568.09      582.38     16.76 o
   7  10   1       71.65       75.18      7.38 o
   8  10   1       46.98       52.41      6.93 o
   9  10   1       40.41       38.85      6.78 o
  10  10   1        0.64        4.86      5.58 o
 -10  11   1       12.67       16.33      8.82 o
  -9  11   1        5.04       13.21      5.63 o
  -8  11   1       10.36        5.28      7.02 o
  -7  11   1       73.57       90.26      8.04 o
  -6  11   1        1.18        1.75      3.76 o
  -5  11   1      341.94      345.16     11.07 o
  -4  11   1        0.05        1.86      2.24 o
  -3  11   1      430.26      437.37      8.05 o
  -2  11   1      388.38      354.14      6.77 o
  -1  11   1       66.63       58.93      3.11 o
   0  11   1     2312.47     2265.65     28.35 o
   1  11   1     1497.61     1434.39     21.90 o
   2  11   1       40.38       27.65      2.50 o
   3  11   1      209.28      184.43      4.93 o
   4  11   1        0.66        1.52      2.01 o
   5  11   1      327.38      324.91      8.95 o
   6  11   1        4.13        4.94      4.54 o
   7  11   1        0.43       -0.61      7.78 o
   8  11   1        9.16        9.24      5.25 o
   9  11   1        8.21       10.64      5.55 o
  10  11   1       11.72        4.96      6.02 o
  -9  12   1        2.76        1.80      5.20 o
  -8  12   1       31.75       33.75      8.61 o
  -7  12   1       47.19       48.66     12.38 o
  -6  12   1       20.33       12.49      4.47 o
  -5  12   1      275.59      292.82     10.86 o
  -4  12   1       10.64        8.25      3.18 o
  -3  12   1       16.68       15.83      2.95 o
  -2  12   1       19.75       16.56      2.74 o
  -1  12   1     1758.74     1645.54     19.07 o
   0  12   1      701.94      715.86     14.45 o
   1  12   1        6.62       10.24      2.42 o
   2  12   1       91.88       91.43      3.90 o
   3  12   1      182.23      178.27      5.42 o
   4  12   1      361.84      371.85      8.19 o
   5  12   1        1.63        2.31      2.98 o
   6  12   1       23.37       23.97      5.71 o
   7  12   1       26.41       23.08      6.16 o
   8  12   1        3.72       -1.04      5.04 o
   9  12   1        5.00       10.37      7.05 o
  -9  13   1       13.08        4.21      5.94 o
  -8  13   1       13.47       16.35      7.33 o
  -7  13   1       63.89       67.74      8.05 o
  -6  13   1      231.62      222.99     11.68 o
  -5  13   1        9.21       11.23      4.37 o
  -4  13   1      424.29      400.02     10.63 o
  -3  13   1       53.83       55.57      4.00 o
  -2  13   1      252.30      234.69      8.47 o
  -1  13   1      291.63      335.76      7.59 o
   0  13   1      132.36      149.56      5.27 o
   1  13   1      159.25      126.61      4.93 o
   2  13   1      538.54      459.42      9.58 o
   3  13   1       16.89       23.73      2.98 o
   4  13   1        0.03        2.07      2.95 o
   5  13   1      175.33      180.43      8.53 o
   6  13   1        3.18       -1.10      4.75 o
   7  13   1       76.03       71.87      8.18 o
   8  13   1       55.93       60.20      8.11 o
   9  13   1        6.51       10.22      6.12 o
  -8  14   1        7.68        8.58      7.01 o
  -7  14   1        0.01       -4.15      4.94 o
  -6  14   1       60.07       47.94      7.41 o
  -5  14   1      133.22      125.11      8.37 o
  -4  14   1       67.75       63.48      8.29 o
  -3  14   1       87.34       88.33      5.25 o
  -2  14   1        1.20       -2.27      2.57 o
  -1  14   1      196.98      213.13      7.72 o
   0  14   1       11.20       15.41      2.94 o
   1  14   1      111.97      103.63      5.22 o
   2  14   1      146.50      142.02      5.83 o
   3  14   1       52.28       58.79      4.57 o
   4  14   1      145.36      158.25      8.19 o
   5  14   1       17.03        7.22      4.03 o
   6  14   1       10.00        1.45      5.03 o
   7  14   1        0.18        1.65      5.20 o
   8  14   1       24.31       27.64      8.28 o
  -8  15   1        0.60       -2.13      5.52 o
  -7  15   1       30.53       34.30      7.39 o
  -6  15   1        5.23       13.80      6.15 o
  -5  15   1      133.69      123.70     10.20 o
  -4  15   1      202.43      224.09     15.85 o
  -3  15   1        2.84        3.29      3.07 o
  -2  15   1       55.81       72.82      5.19 o
  -1  15   1        3.33        5.22      3.15 o
   0  15   1       20.46       26.58      4.44 o
   1  15   1       28.81       19.50      3.78 o
   2  15   1      259.87      277.90      8.65 o
   3  15   1      110.25      106.26      6.31 o
   4  15   1        2.16        0.05      6.91 o
   5  15   1      102.63      114.02      7.99 o
   6  15   1        6.36        3.92      6.73 o
   7  15   1        2.73       -4.40      5.34 o
   8  15   1        8.42        6.31      6.13 o
  -7  16   1        1.95        5.71      6.17 o
  -6  16   1       24.73       10.77      6.40 o
  -5  16   1       61.28       80.84      9.43 o
  -4  16   1       33.53       20.27      6.44 o
  -3  16   1       53.74       76.65      6.38 o
  -2  16   1        3.62        1.58      3.47 o
  -1  16   1      261.86      274.71      9.82 o
   0  16   1       26.14       17.61      4.43 o
   1  16   1       47.30       61.24      5.97 o
   2  16   1       10.92        4.32      3.30 o
   3  16   1      114.13      121.54      8.02 o
   4  16   1      161.18      166.98     10.40 o
   5  16   1        4.89        6.61      4.66 o
   6  16   1        5.59        6.66      8.57 o
   7  16   1        0.01       -5.69      5.69 o
  -7  17   1       31.24       27.13      9.30 o
  -6  17   1       21.38        9.39      7.08 o
  -5  17   1        1.40       -5.54      5.54 o
  -4  17   1       14.73       14.86      7.70 o
  -3  17   1       27.89       29.97      5.80 o
  -2  17   1      123.53      117.88      6.87 o
  -1  17   1        4.22        1.91      3.97 o
   0  17   1       63.00       70.91      6.40 o
   1  17   1       36.77       38.21      5.42 o
   2  17   1       19.11       29.50      6.79 o
   3  17   1        8.96        7.22      5.60 o
   4  17   1        1.39       -3.36      4.82 o
   5  17   1       68.69       63.72      9.25 o
   6  17   1        0.95        3.43      6.81 o
  -6  18   1       43.51       46.52      8.92 o
  -5  18   1       10.17        6.16      7.38 o
  -4  18   1       24.01       18.18      7.96 o
  -3  18   1        3.94       -5.26      5.26 o
  -2  18   1        0.22       -5.01      5.40 o
  -1  18   1       54.04       67.08      7.34 o
   0  18   1        9.74        6.72      5.11 o
   1  18   1        4.85        6.07      5.21 o
   2  18   1       30.60       48.63      7.09 o
   3  18   1        1.01        4.27      6.70 o
   4  18   1       79.45       88.22      9.37 o
   5  18   1        5.55       11.97      7.59 o
   6  18   1       13.99       23.15      8.00 o
  -5  19   1       42.58       61.58     10.04 o
  -4  19   1       12.89        4.44      8.76 o
  -3  19   1        0.20        7.29      8.55 o
  -2  19   1       21.23       26.63      9.15 o
  -1  19   1        5.43        0.89      6.30 o
   0  19   1       13.12       17.91      6.17 o
   1  19   1        0.33       -4.90      4.90 o
   2  19   1       43.02       43.27      8.33 o
   3  19   1       83.68      112.08     13.82 o
   4  19   1       18.43       29.04      7.02 o
   5  19   1       17.53       14.18      8.80 o
  -3  20   1        8.16        6.03     13.44 o
  -2  20   1        7.51        5.04      8.00 o
  -1  20   1       21.16       14.50      7.42 o
   0  20   1        0.95       -5.43      5.43 o
   1  20   1        9.39        9.84      5.86 o
   2  20   1        1.31       11.48      8.67 o
   3  20   1        8.47       10.15      8.40 o
 -11   0   2       11.23      -10.59     10.59 o
 -10   0   2        0.00        0.19      7.32 o
  -9   0   2       75.79       88.88      6.86 o
  -8   0   2       21.87       18.72      4.38 o
  -7   0   2       25.70       26.35      2.80 o
  -6   0   2     2493.55     2476.28     46.96 o
  -5   0   2      233.01      214.38      4.12 o
  -4   0   2        8.44        0.16      4.00 o
  -3   0   2    20205.06    21122.02    558.75 o
  -2   0   2   125975.45   103757.55   2745.26 o
  -1   0   2    10050.86    10399.25    159.85 o
   0   0   2     2047.78     1351.66    201.90 o
   1   0   2     2018.44     2136.76     28.05 o
   2   0   2     1401.02     1433.29     19.58 o
   3   0   2     6060.65     6036.88     79.11 o
   4   0   2     1754.44     1874.95     25.92 o
   5   0   2      236.51      206.21      6.56 o
   6   0   2     1424.12     1383.35     33.46 o
   7   0   2      592.94      599.99     18.27 o
   8   0   2       85.63       61.10      6.77 o
   9   0   2        2.57       -0.32      5.97 o
  10   0   2        6.85       -0.07      5.49 o
  11   0   2      173.63      172.27     11.83 o
 -11   1   2        3.17       -6.62      7.84 o
 -10   1   2      121.51      104.99      9.35 o
  -9   1   2        0.05       -2.62      2.62 o
  -8   1   2      604.42      627.06     12.49 o
  -7   1   2      399.33      421.63     11.58 o
  -6   1   2       17.70       20.42      3.24 o
  -5   1   2      468.47      445.28      5.72 o
  -4   1   2     1110.24     1247.06     16.37 o
  -3   1   2     6154.43     6277.29     74.62 o
  -2   1   2     2105.56     2061.51     28.00 o
  -1   1   2      174.15      215.74      2.54 o
   0   1   2     5498.84     5222.94     46.55 o
   1   1   2    13002.24    13082.29    124.31 o
   2   1   2     2104.40     2045.98     18.33 o
   3   1   2      218.70      241.52      3.30 o
   4   1   2      183.81      132.44      2.45 o
   5   1   2        6.66        7.43      1.28 o
   6   1   2      622.23      611.98     15.42 o
   7   1   2      758.20      759.08     15.03 o
   8   1   2       10.21       13.09      3.44 o
   9   1   2       76.57       85.11      5.77 o
  10   1   2       48.67       45.18      5.20 o
  11   1   2       44.78       37.16      5.83 o
 -11   2   2       34.15       35.28     15.05 o
 -10   2   2       22.77       25.67      4.00 o
  -9   2   2      316.14      297.44      8.45 o
  -8   2   2        1.19        0.17      2.78 o
  -7   2   2        8.55        2.05      4.58 o
  -6   2   2     1412.00     1314.67     14.94 o
  -5   2   2        0.69        3.73      1.85 o
  -4   2   2     2911.19     2969.97     28.33 o
  -3   2   2      565.00      550.15      6.62 o
  -2   2   2      654.84      527.90      5.48 o
  -1   2   2      291.47      305.34      3.64 o
   0   2   2     1242.65     1193.41     11.04 o
   1   2   2     5134.12     5255.07     43.26 o
   2   2   2     1200.81     1285.98     10.57 o
   3   2   2        2.61        9.50      0.78 o
   4   2   2        2.09       -0.62      0.62 o
   5   2   2      965.94     1081.21     11.88 o
   6   2   2      758.09      699.85     10.87 o
   7   2   2     1083.08     1045.00     18.95 o
   8   2   2      357.68      330.45      9.63 o
   9   2   2       41.71       44.76      5.28 o
  10   2   2       43.30       29.90      5.21 o
  11   2   2        1.86       -0.82      8.42 o
 -11   3   2        1.93       -3.84     10.69 o
 -10   3   2      329.38      321.25     13.07 o
  -9   3   2        0.67        2.66      3.15 o
  -8   3   2      735.43      735.46     14.54 o
  -7   3   2        1.63        2.86      2.30 o
  -6   3   2        6.23        3.07      1.53 o
  -5   3   2      553.59      539.81      6.72 o
  -4   3   2       35.32       37.64      1.53 o
  -3   3   2      677.86      607.61      5.31 o
  -2   3   2      660.31      629.95      6.05 o
  -1   3   2      775.18      732.60      7.79 o
   0   3   2    41718.80    35513.66    308.97 o
   1   3   2     7863.98     7751.58     67.59 o
   2   3   2     3398.98     3197.16     26.22 o
   3   3   2      479.78      530.99      5.52 o
   4   3   2     1038.02      992.29     16.12 o
   5   3   2       32.54       44.65      2.12 o
   6   3   2      816.68      807.46     24.09 o
   7   3   2      407.78      392.12     11.24 o
   8   3   2        1.40       -1.98      3.21 o
   9   3   2       92.62       94.87      6.59 o
  10   3   2        9.89        2.14      4.28 o
  11   3   2       17.66       15.49      5.32 o
 -11   4   2       25.14       28.12     15.26 o
 -10   4   2       14.60       23.59      7.52 o
  -9   4   2      100.03      101.76      6.04 o
  -8   4   2        2.42        4.52      3.16 o
  -7   4   2        5.27        2.87      2.87 o
  -6   4   2      389.59      398.04      6.90 o
  -5   4   2       25.84       26.22      1.69 o
  -4   4   2       97.18      109.22      2.63 o
  -3   4   2       82.65       96.79      2.22 o
  -2   4   2       13.08       17.87      1.19 o
  -1   4   2     1919.32     1875.54     16.85 o
   0   4   2     8367.80     8675.51     69.01 o
   1   4   2     1388.29     1249.58     11.82 o
   2   4   2      185.60      176.38      2.76 o
   3   4   2     1933.82     1920.17     16.01 o
   4   4   2      649.50      776.47      7.72 o
   5   4   2      370.46      384.75     10.01 o
   6   4   2      596.28      594.83     27.94 o
   7   4   2      233.51      255.97     11.73 o
   8   4   2       13.09       17.75      4.23 o
   9   4   2       11.68       10.65      4.39 o
  10   4   2       29.13       25.87      5.18 o
  11   4   2       16.67       22.93      5.70 o
 -11   5   2        0.63       -3.42     11.62 o
 -10   5   2       50.64       41.29      5.15 o
  -9   5   2        2.05        4.56      4.55 o
  -8   5   2        4.46        4.52      3.35 o
  -7   5   2        6.00       10.30      2.88 o
  -6   5   2      122.77      119.27      4.19 o
  -5   5   2        8.41        6.99      1.64 o
  -4   5   2      909.28     1039.63     11.11 o
  -3   5   2      121.87      124.91      2.48 o
  -2   5   2       21.57       12.76      1.06 o
  -1   5   2     6813.45     7264.77     55.64 o
   0   5   2       17.70       13.00      1.13 o
   1   5   2     1159.44     1348.03     12.40 o
   2   5   2     1235.60     1271.53     11.87 o
   3   5   2      802.72      792.37      7.48 o
   4   5   2     1186.89     1299.30     12.81 o
   5   5   2        4.47        4.70      1.41 o
   6   5   2       33.63       36.26      4.14 o
   7   5   2      185.82      211.51      8.69 o
   8   5   2       12.81       11.18      3.95 o
   9   5   2       24.56       23.60      5.02 o
  10   5   2        4.36        2.84      4.49 o
  11   5   2       11.46       20.69      5.79 o
 -11   6   2       49.18       61.87      8.25 o
 -10   6   2        1.07       -1.13      3.90 o
  -9   6   2       11.82       11.29      6.78 o
  -8   6   2       30.41       33.21      5.21 o
  -7   6   2       56.51       63.86      4.52 o
  -6   6   2      914.64      924.51     14.72 o
  -5   6   2      151.87      157.20      3.90 o
  -4   6   2      392.89      375.85      6.37 o
  -3   6   2      246.83      279.95      4.61 o
  -2   6   2        5.18        1.44      0.99 o
  -1   6   2      128.74      122.09      2.66 o
   0   6   2      446.78      566.02      6.20 o
   1   6   2     1201.37     1291.33     14.78 o
   2   6   2       34.14       57.92      1.79 o
   3   6   2     2304.05     2572.00     20.59 o
   4   6   2      377.05      427.91      5.75 o
   5   6   2       77.64       84.27      2.56 o
   6   6   2      249.49      249.66      9.22 o
   7   6   2      134.51      133.26     12.84 o
   8   6   2       10.32        9.41      3.98 o
   9   6   2       85.15       79.35      6.86 o
  10   6   2      108.53       87.65      7.50 o
  11   6   2       11.18        8.35      5.98 o
 -11   7   2        5.11       -5.70      5.70 o
 -10   7   2       47.12       33.71      6.51 o
  -9   7   2        1.92        7.26      5.43 o
  -8   7   2       11.36        6.36      3.90 o
  -7   7   2        0.84        1.73      2.75 o
  -6   7   2       42.30       47.38      4.39 o
  -5   7   2      474.08      479.45      9.66 o
  -4   7   2       11.83       10.41      1.87 o
  -3   7   2       12.69        9.08      1.48 o
  -2   7   2      149.60      138.71      3.21 o
  -1   7   2      945.22      885.69      9.70 o
   0   7   2     2396.69     2423.68     19.75 o
   1   7   2       54.84       72.41      2.16 o
   2   7   2      675.23      655.80      7.23 o
   3   7   2       49.96       49.43      2.13 o
   4   7   2       21.46       23.77      1.77 o
   5   7   2      464.69      462.42      6.69 o
   6   7   2        0.48        3.81      3.64 o
   7   7   2      288.84      288.12     16.76 o
   8   7   2       25.51       31.31      5.42 o
   9   7   2        0.89        3.27      4.42 o
  10   7   2        3.30       -2.73      4.77 o
  11   7   2       63.41       59.87      7.31 o
 -11   8   2        1.56        1.94      6.28 o
 -10   8   2        1.21        5.55      4.83 o
  -9   8   2        6.88       10.44      4.63 o
  -8   8   2       17.01       14.62      4.53 o
  -7   8   2       11.73       12.96      3.54 o
  -6   8   2      175.75      174.56      7.22 o
  -5   8   2       27.52       36.82      3.02 o
  -4   8   2        7.60       10.57      2.03 o
  -3   8   2        0.48       -1.37      1.37 o
  -2   8   2       50.47       40.25      2.17 o
  -1   8   2       74.80       61.36      3.13 o
   0   8   2     2563.68     2517.00     23.66 o
   1   8   2        3.45       -0.59      1.49 o
   2   8   2      184.76      195.86      4.85 o
   3   8   2      592.95      613.21      8.36 o
   4   8   2      342.68      372.02      6.21 o
   5   8   2        0.68        0.26      1.42 o
   6   8   2      125.60      122.63      7.43 o
   7   8   2        3.04        0.61      3.85 o
   8   8   2       18.73       17.84      4.99 o
   9   8   2        9.60       10.10      5.24 o
  10   8   2        0.08       -4.04      4.86 o
 -10   9   2        4.66        8.93      6.16 o
  -9   9   2        1.76        2.08      4.60 o
  -8   9   2        0.98        3.49      4.40 o
  -7   9   2        1.82       -1.44      3.45 o
  -6   9   2        0.38       -0.96      3.10 o
  -5   9   2      332.81      318.51      9.77 o
  -4   9   2       64.22       70.38      3.45 o
  -3   9   2      117.43      119.22      4.06 o
  -2   9   2      168.69      177.37      4.29 o
  -1   9   2       46.25       51.24      2.94 o
   0   9   2      423.59      444.32      6.66 o
   1   9   2     1478.68     1491.13     15.67 o
   2   9   2      152.81      126.62      3.73 o
   3   9   2       49.31       49.86      2.81 o
   4   9   2       72.83       96.18      3.50 o
   5   9   2        3.45        1.34      2.06 o
   6   9   2       54.51       49.07      5.94 o
   7   9   2        0.37        0.96      4.09 o
   8   9   2       22.89       22.96      8.92 o
   9   9   2       18.90       25.80      6.10 o
  10   9   2       58.73       64.13      7.73 o
 -10  10   2        7.70       10.36      5.71 o
  -9  10   2       13.22       15.78      5.47 o
  -8  10   2       20.66       13.60      5.11 o
  -7  10   2       48.36       46.31      5.33 o
  -6  10   2       32.37       34.62      4.82 o
  -5  10   2        7.71        3.20      3.34 o
  -4  10   2      659.00      675.41     15.72 o
  -3  10   2       89.77       91.39      4.00 o
  -2  10   2        8.43        8.63      1.90 o
  -1  10   2        8.26        5.53      1.71 o
   0  10   2      172.42      159.59      4.14 o
   1  10   2      140.56      142.88      4.05 o
   2  10   2     1165.20     1204.19     14.37 o
   3  10   2       63.87       55.20      3.12 o
   4  10   2      273.96      256.46      5.90 o
   5  10   2       15.63        8.52      2.47 o
   6  10   2        6.21        3.94      5.38 o
   7  10   2        7.20        7.39      4.80 o
   8  10   2        0.07       -4.37      4.37 o
   9  10   2        9.48        9.53      5.56 o
  10  10   2        0.97        4.03      6.38 o
 -10  11   2        6.68       11.37      6.07 o
  -9  11   2       27.73       21.88      6.29 o
  -8  11   2       54.91       50.55      7.16 o
  -7  11   2      108.86      101.47     11.19 o
  -6  11   2        0.02       -3.61      3.61 o
  -5  11   2        0.15        1.09      3.57 o
  -4  11   2        4.86        5.25      2.80 o
  -3  11   2       54.59       51.68      3.51 o
  -2  11   2      651.65      662.40     10.38 o
  -1  11   2      656.07      641.13      9.69 o
   0  11   2      236.41      211.33      5.43 o
   1  11   2      208.32      193.99      4.92 o
   2  11   2      210.27      192.46      5.13 o
   3  11   2      195.01      167.84      5.05 o
   4  11   2       75.74       84.22      4.10 o
   5  11   2      128.79      117.50      5.79 o
   6  11   2      132.89      111.01      8.31 o
   7  11   2       73.85       63.83      7.33 o
   8  11   2        2.96        0.46      4.74 o
   9  11   2        2.87        5.00      6.61 o
  10  11   2        2.13       -1.94      5.54 o
  -9  12   2       27.11       30.38      9.18 o
  -8  12   2        3.15       -0.63      5.31 o
  -7  12   2       36.18       43.74      6.72 o
  -6  12   2        0.24       -3.83      3.83 o
  -5  12   2        3.05        0.29      3.74 o
  -4  12   2      188.68      196.16     16.54 o
  -3  12   2      887.34      844.77     14.31 o
  -2  12   2      746.23      715.34     11.96 o
  -1  12   2      170.15      183.12      5.58 o
   0  12   2       40.03       43.91      3.41 o
   1  12   2      146.94      147.04      4.99 o
   2  12   2        3.94       -0.42      2.01 o
   3  12   2      337.33      346.45      7.95 o
   4  12   2      174.44      168.22      5.62 o
   5  12   2        0.47        0.63      2.99 o
   6  12   2        0.62       -4.19      4.19 o
   7  12   2        0.10       -4.23      4.23 o
   8  12   2       15.47       23.90      6.24 o
   9  12   2       25.38       22.15      6.56 o
  -9  13   2        0.09       -2.14      5.48 o
  -8  13   2        7.85        6.65      5.48 o
  -7  13   2        3.89        7.84      5.24 o
  -6  13   2       30.90       25.32      5.45 o
  -5  13   2      103.15      117.18      7.87 o
  -4  13   2        5.46        6.57      7.00 o
  -3  13   2       82.05       77.52      4.78 o
  -2  13   2        0.14        0.57      2.67 o
  -1  13   2      164.46      153.56      5.69 o
   0  13   2      174.90      170.66      5.92 o
   1  13   2      204.71      198.86      6.30 o
   2  13   2        9.28        4.37      2.84 o
   3  13   2       50.36       44.48      4.04 o
   4  13   2        2.88        1.12      2.62 o
   5  13   2        5.56        0.16      3.19 o
   6  13   2       23.91       22.87      7.50 o
   7  13   2       15.77       13.80      5.62 o
   8  13   2       30.03       22.99      9.33 o
   9  13   2        2.88        5.80      5.87 o
  -8  14   2        0.99       -0.59      5.67 o
  -7  14   2        3.22       14.60      6.74 o
  -6  14   2       23.39       23.90      5.75 o
  -5  14   2        0.16       -3.96      3.96 o
  -4  14   2       46.01       38.56      6.28 o
  -3  14   2       40.81       26.11      3.81 o
  -2  14   2       22.21       24.76      3.68 o
  -1  14   2       46.04       48.48      4.33 o
   0  14   2        0.17       -0.64      2.61 o
   1  14   2      148.97      155.25      6.46 o
   2  14   2      158.69      143.91      6.26 o
   3  14   2        1.92        4.33      3.05 o
   4  14   2        2.02        1.46      3.11 o
   5  14   2       34.01       30.69      5.14 o
   6  14   2       20.07       19.91      9.67 o
   7  14   2        0.00       -3.58      4.94 o
   8  14   2       15.83       14.83      6.63 o
  -8  15   2        4.11        1.44      6.94 o
  -7  15   2        0.84       -5.23      5.64 o
  -6  15   2       44.29       58.54      8.19 o
  -5  15   2       83.83       93.63      8.13 o
  -4  15   2        1.30       -4.37      4.37 o
  -3  15   2       32.05       39.37      6.41 o
  -2  15   2        3.94        4.37      3.13 o
  -1  15   2      288.79      308.47     11.94 o
   0  15   2      141.31      168.93      7.73 o
   1  15   2        1.13       -0.41      2.93 o
   2  15   2        9.31       10.98      3.37 o
   3  15   2        0.09       -2.63      2.85 o
   4  15   2       66.25       68.74     10.23 o
   5  15   2       21.34       13.65      4.88 o
   6  15   2       12.87        7.95      5.79 o
   7  15   2        6.76       -1.50      6.08 o
   8  15   2        0.20        5.03      6.06 o
  -7  16   2        0.03        4.36      8.12 o
  -6  16   2        0.17       -0.75      5.60 o
  -5  16   2        6.67        7.87      5.37 o
  -4  16   2        2.19       -1.31      5.17 o
  -3  16   2        4.41        1.28      3.64 o
  -2  16   2      166.19      182.62     10.45 o
  -1  16   2       67.77       64.30      5.45 o
   0  16   2       44.56       47.15      5.38 o
   1  16   2       76.42       72.41      6.08 o
   2  16   2        4.76        2.87      4.10 o
   3  16   2       12.28       14.88      4.35 o
   4  16   2       36.53       28.44      6.09 o
   5  16   2       27.64       25.75      5.42 o
   6  16   2        8.19       10.21      6.46 o
   7  16   2       13.93        3.87      6.32 o
  -7  17   2       28.57       35.08     13.70 o
  -6  17   2        5.30        7.26      6.89 o
  -5  17   2        0.83       -0.03      6.02 o
  -4  17   2       24.90       28.50      7.15 o
  -3  17   2       23.48       17.86      6.54 o
  -2  17   2       35.99       27.44      4.87 o
  -1  17   2        3.13       -0.03      3.87 o
   0  17   2       45.49       46.74      5.57 o
   1  17   2       10.83       22.71      4.73 o
   2  17   2        3.96        3.90      3.96 o
   3  17   2        2.77        0.47      4.13 o
   4  17   2       91.26       96.77      9.32 o
   5  17   2       21.70       25.36      6.45 o
   6  17   2       24.39       25.09      7.95 o
  -6  18   2       28.70       28.22      8.34 o
  -5  18   2       24.20       18.36      9.95 o
  -4  18   2       72.19       63.91     10.77 o
  -3  18   2        4.29        6.76      6.17 o
  -2  18   2       50.54       48.22      6.98 o
  -1  18   2        4.41        0.75      4.67 o
   0  18   2       94.43       83.29      6.97 o
   1  18   2       97.01       88.63      7.28 o
   2  18   2       16.96       12.80      5.58 o
   3  18   2       95.99      101.27     12.45 o
   4  18   2       40.89       44.14      7.85 o
   5  18   2       19.76       24.22      5.69 o
   6  18   2       30.12       54.07     16.09 o
  -5  19   2      145.58      166.60     13.46 o
  -4  19   2        5.09        9.73      9.76 o
  -3  19   2       47.09       56.91     10.71 o
  -2  19   2        4.44       10.86      8.71 o
  -1  19   2      113.54      133.22      9.87 o
   0  19   2       23.55       12.33      5.69 o
   1  19   2       69.47       75.09     10.04 o
   2  19   2       40.20       31.91     11.66 o
   3  19   2        1.98        2.70      8.24 o
   4  19   2       23.40       25.46      6.82 o
  -3  20   2        1.19        3.31      8.30 o
  -2  20   2       21.06       14.23      8.43 o
  -1  20   2       20.16       24.10      7.37 o
   0  20   2       16.76       19.84      6.26 o
   1  20   2       27.23       28.39      7.43 o
   2  20   2       41.99       42.55     10.46 o
   3  20   2        9.84        1.31      8.51 o
 -11   1   3        0.75       -5.00      7.84 o
 -10   1   3        0.04       -2.28      7.12 o
  -9   1   3      143.57      144.85      5.66 o
  -8   1   3        7.14       11.61      3.27 o
  -7   1   3        3.45        3.61      1.34 o
  -6   1   3       30.96       37.56      1.90 o
  -5   1   3       52.14       48.92      1.82 o
  -4   1   3       50.65       61.69      3.93 o
  -3   1   3      646.32      663.53      9.34 o
  -2   1   3    43351.91    42527.80    447.18 o
  -1   1   3      453.79      420.84      4.92 o
   0   1   3     3695.40     3848.91     40.00 o
   1   1   3     1853.94     1899.06     22.68 o
   2   1   3      116.45      121.05      3.22 o
   3   1   3     1803.80     1831.58     17.03 o
   4   1   3       27.36       22.42      1.07 o
   5   1   3     1668.52     1800.89     18.34 o
   6   1   3       34.57       48.96      3.04 o
   7   1   3        8.09        4.67      4.94 o
   8   1   3       66.83       52.77      4.77 o
   9   1   3        6.03        3.44      3.43 o
  10   1   3        0.21        0.26      4.13 o
  11   1   3        2.61        6.73      4.98 o
 -11   2   3        0.73       -6.43     10.59 o
 -10   2   3       17.98        0.73     10.07 o
  -9   2   3       21.14       26.46      6.44 o
  -8   2   3       15.13       12.99      2.64 o
  -7   2   3       55.04       53.14      2.79 o
  -6   2   3      136.66      136.09      3.08 o
  -5   2   3      158.78      187.50      3.31 o
  -4   2   3      620.78      620.68      7.50 o
  -3   2   3       55.35       58.17      1.70 o
  -2   2   3      235.34      256.26      3.36 o
  -1   2   3     5004.72     5087.34     46.18 o
   0   2   3     2529.54     2561.50     33.38 o
   1   2   3       69.95       87.67      2.53 o
   2   2   3      137.16      180.64      3.19 o
   3   2   3     2011.78     1969.33     18.41 o
   4   2   3        7.35        7.94      0.97 o
   5   2   3       24.91       25.41      1.63 o
   6   2   3      207.78      218.33      5.76 o
   7   2   3      181.56      196.64      7.31 o
   8   2   3        3.84        3.06      3.57 o
   9   2   3       18.18       22.53      4.61 o
  10   2   3       35.00       32.84      5.49 o
  11   2   3        0.34       -2.74      5.74 o
 -11   3   3        8.66       -8.30     11.00 o
 -10   3   3       18.52       15.92      5.18 o
  -9   3   3        3.04        2.72      4.72 o
  -8   3   3      106.88      100.33      4.87 o
  -7   3   3       23.92       20.54      2.37 o
  -6   3   3     1344.65     1307.71     15.16 o
  -5   3   3       76.68       69.37      2.13 o
  -4   3   3     1384.68     1415.92     13.70 o
  -3   3   3        0.56        0.22      0.72 o
  -2   3   3     1506.80     1757.58     17.20 o
  -1   3   3     2521.96     2421.41     21.79 o
   0   3   3     3336.74     3479.59     40.91 o
   1   3   3      293.76      286.98      4.38 o
   2   3   3       30.76       43.85      1.54 o
   3   3   3      150.13      173.67      3.04 o
   4   3   3     1298.08     1537.60     15.03 o
   5   3   3      137.57      121.17      3.25 o
   6   3   3      440.54      425.91     14.11 o
   7   3   3      427.72      388.09     11.51 o
   8   3   3       48.44       41.54      5.04 o
   9   3   3        0.25       -3.69      3.69 o
  10   3   3       29.56       29.67      5.39 o
  11   3   3       58.72       59.92      6.92 o
 -11   4   3        0.09      -10.48     10.48 o
 -10   4   3       95.73      123.83     14.37 o
  -9   4   3       84.42      105.41      5.84 o
  -8   4   3        6.25        4.87      3.38 o
  -7   4   3       93.00       94.06      4.30 o
  -6   4   3      214.69      207.16      4.15 o
  -5   4   3      156.07      160.24      6.36 o
  -4   4   3        4.49        5.57      2.01 o
  -3   4   3     2977.67     3143.99     31.13 o
  -2   4   3      578.57      627.73      6.37 o
  -1   4   3     2016.68     2013.20     20.06 o
   0   4   3    17763.88    17648.21    152.42 o
   1   4   3     5456.83     5492.04     48.80 o
   2   4   3     1288.05     1237.92     12.58 o
   3   4   3     2635.16     2792.82     24.76 o
   4   4   3        0.05       -0.72      0.98 o
   5   4   3      306.89      328.51      4.94 o
   6   4   3        0.10        1.35      2.44 o
   7   4   3        2.23       -1.90      3.76 o
   8   4   3        4.35        7.77      3.99 o
   9   4   3        2.48        0.92      3.90 o
  10   4   3       14.44        6.37      4.74 o
  11   4   3        5.67        5.14      5.38 o
 -11   5   3        7.88       10.90     12.04 o
 -10   5   3        0.12       -0.77      4.36 o
  -9   5   3      159.78      181.70     16.49 o
  -8   5   3      170.55      162.61      7.39 o
  -7   5   3      648.34      626.58     12.63 o
  -6   5   3        6.31        5.74      1.97 o
  -5   5   3      115.61      129.05      3.50 o
  -4   5   3       17.77       22.91      1.20 o
  -3   5   3       43.45       36.13      1.49 o
  -2   5   3       74.22       73.20      2.21 o
  -1   5   3     5322.25     5425.48     46.17 o
   0   5   3     2882.11     3225.72     28.36 o
   1   5   3       47.38       24.42      1.41 o
   2   5   3        0.48        1.85      0.95 o
   3   5   3       18.08        9.66      1.24 o
   4   5   3      626.99      673.81      7.78 o
   5   5   3       82.21       76.34      2.23 o
   6   5   3      304.64      298.82      8.38 o
   7   5   3       27.29       24.54      5.61 o
   8   5   3       28.21       31.36      4.93 o
   9   5   3        4.78       -0.73      3.92 o
  10   5   3       92.56       73.52      7.06 o
  11   5   3      119.25      113.70      8.66 o
 -11   6   3        0.01        5.81     12.66 o
 -10   6   3        9.40        8.31      4.31 o
  -9   6   3        1.66        0.55      3.71 o
  -8   6   3        5.34       11.15      4.02 o
  -7   6   3      270.84      270.61      8.39 o
  -6   6   3      653.66      626.17     12.92 o
  -5   6   3       54.91       66.06      2.86 o
  -4   6   3      144.81      138.64      4.30 o
  -3   6   3     2328.35     2452.79     23.32 o
  -2   6   3      596.86      565.05     10.84 o
  -1   6   3       26.17       40.11      1.98 o
   0   6   3     1836.76     1823.38     17.90 o
   1   6   3       17.37       15.57      1.31 o
   2   6   3      966.21     1088.81     11.35 o
   3   6   3        2.65        1.84      1.11 o
   4   6   3        0.74        1.82      1.15 o
   5   6   3      644.30      647.79      8.22 o
   6   6   3        0.04       -1.37      3.31 o
   7   6   3      509.02      505.67     14.27 o
   8   6   3       79.41       82.61     16.27 o
   9   6   3      125.55      129.59      8.48 o
  10   6   3       20.30       11.98      6.52 o
  11   6   3       34.49       44.67     10.36 o
 -11   7   3        0.30        0.27      6.17 o
 -10   7   3       19.01       27.02      5.31 o
  -9   7   3        7.79        6.84      3.96 o
  -8   7   3       37.99       48.10      5.38 o
  -7   7   3       24.45       22.69      3.77 o
  -6   7   3     1744.19     1761.58     28.56 o
  -5   7   3        1.01        2.20      1.71 o
  -4   7   3     1386.90     1402.97     17.82 o
  -3   7   3        1.11        5.50      1.79 o
  -2   7   3     4749.46     5105.44     44.01 o
  -1   7   3      332.17      315.94      6.05 o
   0   7   3     1325.65     1517.59     15.01 o
   1   7   3     1652.39     1744.20     16.17 o
   2   7   3      411.55      403.42      5.72 o
   3   7   3      984.95     1018.95     11.04 o
   4   7   3      156.58      151.22      3.50 o
   5   7   3       87.97       96.46      3.13 o
   6   7   3      955.16      904.51     16.81 o
   7   7   3        0.04        4.03      3.96 o
   8   7   3       11.92        5.44      7.67 o
   9   7   3      143.40      112.89      8.29 o
  10   7   3       26.77       12.98      5.45 o
  11   7   3        0.07       -2.61      5.08 o
 -11   8   3        1.59        3.81      6.26 o
 -10   8   3      129.96      155.37      8.94 o
  -9   8   3       31.02       45.04      5.88 o
  -8   8   3      181.33      206.32     12.03 o
  -7   8   3       59.48       50.33      4.84 o
  -6   8   3      115.94      140.44      7.43 o
  -5   8   3      347.73      324.05      9.35 o
  -4   8   3       16.79       20.98      2.25 o
  -3   8   3      301.38      292.11      6.33 o
  -2   8   3      150.99      149.63      3.71 o
  -1   8   3       42.25       46.52      2.34 o
   0   8   3     3461.45     3606.15     32.37 o
   1   8   3       65.00       68.95      2.75 o
   2   8   3      178.84      205.18      4.36 o
   3   8   3       15.68       12.21      1.63 o
   4   8   3      691.67      725.22      9.58 o
   5   8   3      229.42      216.72      4.76 o
   6   8   3       76.47       84.98      3.99 o
   7   8   3      156.35      152.94     10.11 o
   8   8   3      123.47      122.92      8.38 o
   9   8   3        5.26        7.51      7.50 o
  10   8   3       38.81       43.52      6.74 o
 -10   9   3        1.54       11.42      5.75 o
  -9   9   3      205.96      192.66     10.00 o
  -8   9   3        2.78        5.73      4.27 o
  -7   9   3        7.92        3.53      3.58 o
  -6   9   3        3.05        0.97      6.01 o
  -5   9   3       82.74       90.30      5.70 o
  -4   9   3       20.15       18.78      2.45 o
  -3   9   3       28.91       31.48      2.82 o
  -2   9   3      303.13      382.80      6.76 o
  -1   9   3      550.94      518.54      8.13 o
   0   9   3      113.55      129.18      3.66 o
   1   9   3      626.37      649.07      8.51 o
   2   9   3     1375.10     1412.71     22.47 o
   3   9   3      176.79      185.00      4.55 o
   4   9   3      740.02      738.44     12.09 o
   5   9   3      361.48      381.66      7.67 o
   6   9   3      422.75      427.01      9.53 o
   7   9   3       33.18       33.86      5.87 o
   8   9   3       40.12       51.23      6.87 o
   9   9   3       33.85       32.47      7.87 o
  10   9   3        6.64        1.35      5.29 o
 -10  10   3       45.24       43.92      6.76 o
  -9  10   3        2.42       -0.63      4.67 o
  -8  10   3       32.77       29.26      5.87 o
  -7  10   3       13.66       14.82      4.28 o
  -6  10   3       40.11       38.13      7.19 o
  -5  10   3      162.25      162.45      9.14 o
  -4  10   3      312.96      320.30      9.43 o
  -3  10   3      105.22      106.73      5.90 o
  -2  10   3      194.41      167.85      6.95 o
  -1  10   3        8.45        2.90      1.67 o
   0  10   3     1172.54     1173.34     14.04 o
   1  10   3      106.83      110.05      3.77 o
   2  10   3        5.17        9.71      2.10 o
   3  10   3      186.48      194.58      4.98 o
   4  10   3      234.07      240.65      5.82 o
   5  10   3      993.43      999.71     14.59 o
   6  10   3       55.40       64.44      4.43 o
   7  10   3      346.22      383.81     14.06 o
   8  10   3       11.43       14.77      5.42 o
   9  10   3       64.49       70.31      9.04 o
  10  10   3        3.92       -1.16      5.42 o
 -10  11   3        4.40        7.49      5.97 o
  -9  11   3        8.11        9.59      5.71 o
  -8  11   3       31.32       17.70      8.85 o
  -7  11   3        0.44       -3.80      3.80 o
  -6  11   3      161.36      170.37     11.71 o
  -5  11   3        2.43        0.22      3.52 o
  -4  11   3       54.60       49.69      4.53 o
  -3  11   3       21.56       17.97      3.60 o
  -2  11   3     1447.23     1466.72     21.29 o
  -1  11   3     3063.18     3007.65     30.47 o
   0  11   3      316.34      291.02      6.22 o
   1  11   3     1037.96      963.80     12.66 o
   2  11   3      264.08      255.58      7.25 o
   3  11   3      358.24      308.17      6.71 o
   4  11   3      354.96      338.59      9.85 o
   5  11   3       25.99       30.02      3.57 o
   6  11   3      357.85      373.54     11.75 o
   7  11   3        0.19        4.31      4.88 o
   8  11   3       20.63       33.89      9.18 o
   9  11   3        5.13        1.56      5.29 o
  10  11   3       16.42       16.19      7.48 o
  -9  12   3        7.02       11.45      8.11 o
  -8  12   3        0.01       -2.69      4.83 o
  -7  12   3      103.59      112.27      8.55 o
  -6  12   3       14.02       13.47      4.81 o
  -5  12   3       33.05       30.13      5.20 o
  -4  12   3        6.75        0.25      3.19 o
  -3  12   3      262.49      247.72     11.41 o
  -2  12   3      365.17      390.81      9.08 o
  -1  12   3       52.96       58.27      3.60 o
   0  12   3      303.94      325.94      7.41 o
   1  12   3       16.24       14.30      2.64 o
   2  12   3      449.96      442.10      8.53 o
   3  12   3       31.23       33.74      3.28 o
   4  12   3       19.52       14.48      2.76 o
   5  12   3      163.47      166.29      9.60 o
   6  12   3        0.04       -2.54      2.86 o
   7  12   3       32.47       46.56      7.09 o
   8  12   3        0.06        2.86      5.41 o
   9  12   3        4.77        5.23      5.87 o
  -9  13   3       22.53       15.34     12.11 o
  -8  13   3       50.48       53.49      7.78 o
  -7  13   3        6.46       -2.60      4.30 o
  -6  13   3      252.51      242.96     11.85 o
  -5  13   3        5.71        8.57      5.32 o
  -4  13   3      524.79      469.28     15.65 o
  -3  13   3      516.60      557.12     12.60 o
  -2  13   3      625.61      651.43     12.57 o
  -1  13   3      146.61      119.54      5.58 o
   0  13   3      450.36      405.58      9.00 o
   1  13   3      200.49      184.08      6.14 o
   2  13   3       29.43       23.92      3.50 o
   3  13   3        5.73        5.52      2.82 o
   4  13   3       13.36       10.03      3.44 o
   5  13   3      110.29       93.65      5.37 o
   6  13   3      103.05       98.18      6.63 o
   7  13   3        9.26        6.17      5.29 o
   8  13   3       19.16       23.41      9.04 o
   9  13   3        6.03        7.16     10.35 o
  -8  14   3        0.48        6.96      5.83 o
  -7  14   3       77.44       84.75      8.23 o
  -6  14   3        3.67        1.12      4.56 o
  -5  14   3      420.97      448.29     14.38 o
  -4  14   3       47.88       44.43      8.78 o
  -3  14   3       44.00       56.97      5.11 o
  -2  14   3        5.88        6.29      3.59 o
  -1  14   3      191.90      187.39     11.31 o
   0  14   3      592.17      554.93     11.80 o
   1  14   3       38.81       46.85      4.35 o
   2  14   3      113.39      113.52      5.91 o
   3  14   3       13.89       10.91      3.10 o
   4  14   3        0.02        2.25      3.13 o
   5  14   3       82.53       74.39      6.70 o
   6  14   3       13.34       14.87      4.59 o
   7  14   3       52.19       52.06      9.08 o
   8  14   3        0.02        3.56      5.87 o
  -8  15   3       14.60       10.23     11.34 o
  -7  15   3       13.83       19.88      6.87 o
  -6  15   3      134.52      146.02      9.61 o
  -5  15   3        0.01       -4.57      4.57 o
  -4  15   3       97.15      116.14      9.50 o
  -3  15   3       40.50       49.08      7.20 o
  -2  15   3       46.57       41.17      4.41 o
  -1  15   3      183.88      181.75      9.28 o
   0  15   3        3.10        6.77      3.67 o
   1  15   3      315.13      325.81     10.17 o
   2  15   3        1.37        2.41      2.99 o
   3  15   3      103.85      115.05      6.16 o
   4  15   3       52.01       48.89      6.83 o
   5  15   3        3.46        5.62      4.53 o
   6  15   3       59.50       60.90      6.52 o
   7  15   3        0.00       -0.27      5.76 o
   8  15   3       21.19       21.65      7.20 o
  -7  16   3       11.37       10.52      6.43 o
  -6  16   3        0.13        2.48      4.98 o
  -5  16   3       60.33       75.36      8.17 o
  -4  16   3        0.76       -4.69      4.91 o
  -3  16   3       73.55       62.49      8.07 o
  -2  16   3       97.81       94.69      6.05 o
  -1  16   3       20.93       22.15      4.18 o
   0  16   3        4.24       10.93      4.12 o
   1  16   3      129.27      129.49      7.41 o
   2  16   3      253.26      272.36     10.26 o
   3  16   3       66.78       85.38      5.90 o
   4  16   3        2.23       -3.84      3.84 o
   5  16   3       31.35       24.06      5.30 o
   6  16   3       10.81        4.83      6.27 o
   7  16   3        4.88        8.88      6.77 o
  -6  17   3       20.03        8.99      6.95 o
  -5  17   3        2.07       -3.15      4.99 o
  -4  17   3       81.59       74.88     13.34 o
  -3  17   3        4.83       -1.06      5.11 o
  -2  17   3        8.96        9.19      4.96 o
  -1  17   3       37.27       36.50      5.40 o
   0  17   3       59.39       52.52      5.99 o
   1  17   3      102.47      116.72      7.40 o
   2  17   3        2.50        1.50      3.75 o
   3  17   3        0.05        2.82      3.88 o
   4  17   3        0.05       -4.60      4.60 o
   5  17   3       20.56       15.91      5.58 o
   6  17   3        1.60        2.14      6.37 o
  -6  18   3        9.23       16.96      7.60 o
  -5  18   3       51.69       51.96      9.46 o
  -4  18   3        2.61        1.44      7.43 o
  -3  18   3       12.14       13.34      6.58 o
  -2  18   3        3.47       10.19      5.06 o
  -1  18   3       33.26       31.61      5.29 o
   0  18   3      136.21      161.63      8.67 o
   1  18   3        1.80       -2.60      3.89 o
   2  18   3       26.52       41.36      5.65 o
   3  18   3        0.39        1.04      9.65 o
   4  18   3       24.01       13.58      6.50 o
   5  18   3       37.72       39.31     12.32 o
  -4  19   3       17.39       15.23      7.83 o
  -3  19   3        6.68       11.71      8.79 o
  -2  19   3        0.19       -9.28     11.99 o
  -1  19   3        1.78        6.32      5.58 o
   0  19   3       17.51       22.06      6.02 o
   1  19   3       70.35       91.24      8.57 o
   2  19   3        1.71        6.12      6.78 o
   3  19   3       63.51       62.17     11.21 o
   4  19   3       52.81       59.41      8.77 o
  -3  20   3       13.43       18.10     14.43 o
  -2  20   3        6.52        8.35      8.25 o
  -1  20   3        0.51       -6.14      6.14 o
   0  20   3        3.47        2.00      8.07 o
   1  20   3       14.73       12.79      6.34 o
   2  20   3        3.50       -0.14      7.64 o
   3  20   3        1.04       -1.89      8.06 o
 -11   0   4        8.62        0.93     11.21 o
 -10   0   4      268.60      268.48     26.57 o
  -9   0   4       63.58       83.23     15.77 o
  -8   0   4      570.72      570.89     32.38 o
  -7   0   4       69.85       90.50     13.49 o
  -6   0   4       85.08       87.51      5.31 o
  -5   0   4      186.05      218.33      8.42 o
  -4   0   4    13803.72    14197.68    380.87 o
  -3   0   4     1820.83     1695.33     52.10 o
  -2   0   4    54528.13    51418.51    759.45 o
  -1   0   4    19121.26    18679.07    236.53 o
   0   0   4     7233.71     7428.45     96.99 o
   1   0   4    12838.83    12395.48    183.53 o
   2   0   4      417.84      287.57      6.46 o
   3   0   4     8243.72     8819.88    142.51 o
   4   0   4       10.50        4.47      1.72 o
   5   0   4      116.07      149.57      4.48 o
   6   0   4        9.84       10.18      4.21 o
   7   0   4       10.02        3.74      4.64 o
   8   0   4       42.12       33.87      6.51 o
   9   0   4      235.96      239.95     12.88 o
  10   0   4        2.43       -3.47      5.39 o
  11   0   4      104.27      139.58     14.11 o
 -11   1   4        6.87        8.75      8.33 o
 -10   1   4       68.34       74.33     12.69 o
  -9   1   4      238.04      235.72     16.35 o
  -8   1   4       24.74       39.91      5.08 o
  -7   1   4      130.47      120.27      5.18 o
  -6   1   4        6.93        2.72      1.94 o
  -5   1   4      768.20      764.33     16.75 o
  -4   1   4     4185.01     4366.93     59.90 o
  -3   1   4     5655.30     6194.26     65.73 o
  -2   1   4      130.46       84.91      1.89 o
  -1   1   4     2512.52     2770.86     25.63 o
   0   1   4     2555.96     2487.74     32.56 o
   1   1   4     3215.41     3360.65     39.39 o
   2   1   4      210.60      190.90      3.95 o
   3   1   4      469.46      509.78      6.91 o
   4   1   4     2166.18     2260.96     22.55 o
   5   1   4     1593.22     1613.07     19.19 o
   6   1   4      159.17      162.68      4.83 o
   7   1   4      466.53      441.52     11.06 o
   8   1   4      162.82      151.75      7.13 o
   9   1   4       46.58       48.81      5.43 o
  10   1   4       20.90       20.89      5.90 o
  11   1   4        1.14       -3.79      4.80 o
 -11   2   4        7.61        0.93     11.21 o
 -10   2   4      108.89      111.92     19.10 o
  -9   2   4      155.97      162.55      5.74 o
  -8   2   4      255.63      244.67      6.52 o
  -7   2   4       22.42       15.18      1.62 o
  -6   2   4       18.14       24.22      1.27 o
  -5   2   4        8.46       11.61      1.58 o
  -4   2   4        6.90        4.39      1.44 o
  -3   2   4       11.38       11.51      1.11 o
  -2   2   4     1476.00     1499.61     17.02 o
  -1   2   4     1731.35     1713.38     17.50 o
   0   2   4     1413.64     1407.39     19.42 o
   1   2   4       53.01       32.76      2.61 o
   2   2   4     3577.55     3337.75     36.46 o
   3   2   4     2616.65     2857.56     31.83 o
   4   2   4      254.66      186.48      3.36 o
   5   2   4      295.65      314.41      5.87 o
   6   2   4     1106.01     1135.16     18.73 o
   7   2   4      453.25      467.30     12.81 o
   8   2   4      212.75      217.10      9.15 o
   9   2   4       37.27       21.84      5.01 o
  10   2   4       39.77       40.47      5.95 o
  11   2   4       17.77       18.54      6.44 o
 -11   3   4        1.58        1.25     12.56 o
 -10   3   4      100.51      113.95     19.30 o
  -9   3   4       52.37       54.75      4.16 o
  -8   3   4        0.09       -1.29      2.98 o
  -7   3   4       22.71       21.10      2.41 o
  -6   3   4      313.11      307.36      4.76 o
  -5   3   4      666.29      662.30      7.89 o
  -4   3   4     1494.83     1475.66     16.28 o
  -3   3   4     2521.84     2698.26     27.34 o
  -2   3   4      218.14      199.08      3.80 o
  -1   3   4     3652.79     3578.52     42.04 o
   0   3   4      445.97      431.91      6.90 o
   1   3   4     2297.26     2467.43     27.63 o
   2   3   4      362.20      346.65      4.93 o
   3   3   4      139.52      152.09      2.98 o
   4   3   4      478.06      516.75      6.43 o
   5   3   4      698.09      697.18     11.01 o
   6   3   4      100.51       95.09      5.20 o
   7   3   4      316.89      330.64     10.76 o
   8   3   4        7.73        6.27      3.94 o
   9   3   4       10.19        3.18      4.30 o
  10   3   4        0.74       -4.12      4.12 o
  11   3   4       32.52       27.88      6.32 o
 -11   4   4        5.74       14.63     13.70 o
 -10   4   4       71.66       78.99     14.43 o
  -9   4   4       41.07       38.71      6.04 o
  -8   4   4      106.88      115.90      5.80 o
  -7   4   4       76.74       93.84      4.36 o
  -6   4   4      256.19      278.17      4.96 o
  -5   4   4      898.13      887.11     10.91 o
  -4   4   4      497.38      491.19      8.12 o
  -3   4   4      858.22      788.29      8.91 o
  -2   4   4       46.94       33.92      1.80 o
  -1   4   4      695.12      623.90      8.61 o
   0   4   4       66.00       86.20      2.74 o
   1   4   4      572.02      516.53      7.14 o
   2   4   4       78.24       83.75      2.40 o
   3   4   4      798.11      860.13      9.79 o
   4   4   4       29.77       19.02      1.57 o
   5   4   4      102.05      101.71      2.67 o
   6   4   4      314.90      337.46      8.77 o
   7   4   4      241.71      258.53      9.79 o
   8   4   4        9.38       11.47      4.27 o
   9   4   4        7.47        1.80      5.57 o
  10   4   4       25.26       23.59      5.51 o
  11   4   4        1.82        1.90      5.42 o
 -11   5   4       40.58       60.50     17.43 o
 -10   5   4        2.41        1.58      4.88 o
  -9   5   4       85.08       90.25     12.25 o
  -8   5   4       10.28       15.28      3.56 o
  -7   5   4      197.43      179.70      6.31 o
  -6   5   4      157.65      154.27      7.28 o
  -5   5   4       40.01       52.00      2.77 o
  -4   5   4      170.14      163.46      3.25 o
  -3   5   4       70.57       76.30      2.21 o
  -2   5   4      256.47      231.83      6.58 o
  -1   5   4      183.16      191.94      3.56 o
   0   5   4      909.01      932.03     10.82 o
   1   5   4     5228.28     5454.86     51.03 o
   2   5   4      119.77      125.88      3.13 o
   3   5   4      171.90      127.02      3.14 o
   4   5   4       95.05       96.98      3.05 o
   5   5   4      712.52      687.94      8.88 o
   6   5   4       62.18       64.17      3.90 o
   7   5   4      465.90      438.71     13.12 o
   8   5   4       36.23       34.51      5.23 o
   9   5   4       31.78       46.27      6.10 o
  10   5   4        3.28        0.43      4.75 o
  11   5   4       29.73       32.43      6.62 o
 -11   6   4        3.72       14.84     12.56 o
 -10   6   4      102.48      101.33      6.69 o
  -9   6   4        7.63       15.59      6.78 o
  -8   6   4      353.27      332.56     14.35 o
  -7   6   4       40.56       27.51      3.48 o
  -6   6   4       24.94       20.45      3.41 o
  -5   6   4       94.37      103.80      3.44 o
  -4   6   4       97.08      110.77      3.65 o
  -3   6   4      119.67      123.06      3.31 o
  -2   6   4     1239.00     1290.56     13.60 o
  -1   6   4     4074.12     4412.80     40.38 o
   0   6   4     7970.80     8582.16     72.32 o
   1   6   4      800.92     1050.26     11.10 o
   2   6   4      149.90      227.71      5.79 o
   3   6   4      744.51      743.18      9.11 o
   4   6   4      186.95      156.15      3.83 o
   5   6   4        0.82        2.21      1.37 o
   6   6   4       13.68        9.60      1.78 o
   7   6   4       17.17       23.27      5.25 o
   8   6   4      384.03      353.05     12.51 o
   9   6   4        3.26        0.82      6.01 o
  10   6   4       35.54       26.71      5.87 o
  11   6   4       55.53       60.34      7.53 o
 -11   7   4        0.26      -10.27     10.27 o
 -10   7   4        7.82        6.88      4.86 o
  -9   7   4       14.82       17.36      5.09 o
  -8   7   4       38.26       33.76      5.56 o
  -7   7   4        0.29       -0.15      2.78 o
  -6   7   4       13.43       10.12      6.73 o
  -5   7   4       28.35       30.07      3.03 o
  -4   7   4      323.93      332.48      6.37 o
  -3   7   4       39.11       40.45      2.41 o
  -2   7   4        3.85        5.37      1.63 o
  -1   7   4       35.25       37.17      2.61 o
   0   7   4       39.81       41.87      2.29 o
   1   7   4     2482.09     2561.44     26.52 o
   2   7   4      206.98      218.78      4.59 o
   3   7   4      282.51      258.52      4.88 o
   4   7   4      355.72      351.41      5.55 o
   5   7   4      104.34      103.93      3.24 o
   6   7   4       41.49       41.23      4.15 o
   7   7   4       25.58       18.67      4.90 o
   8   7   4       24.83       27.25      7.48 o
   9   7   4       10.65        7.15      4.91 o
  10   7   4       47.65       52.10      7.46 o
  11   7   4       27.71       28.28      6.89 o
 -11   8   4        3.14        8.40     12.40 o
 -10   8   4        1.58       -3.14      4.36 o
  -9   8   4        4.42        3.26      4.32 o
  -8   8   4       17.98       23.76      5.60 o
  -7   8   4       84.81       92.92      5.73 o
  -6   8   4       73.44       71.95      5.17 o
  -5   8   4      164.98      168.16      7.35 o
  -4   8   4       29.48       31.75      3.05 o
  -3   8   4      343.90      344.09      7.19 o
  -2   8   4      316.35      360.36      6.25 o
  -1   8   4      434.51      533.20      8.93 o
   0   8   4      220.85      228.94      5.93 o
   1   8   4      373.87      361.75      6.37 o
   2   8   4        1.08       -0.90      1.34 o
   3   8   4       26.57       20.27      2.06 o
   4   8   4        6.06        3.38      1.58 o
   5   8   4      425.35      401.79      7.06 o
   6   8   4        2.68        2.64      2.31 o
   7   8   4      161.53      178.12      9.67 o
   8   8   4       44.04       42.81      6.41 o
   9   8   4       21.00       22.92      5.70 o
  10   8   4        4.05        4.09      9.92 o
 -10   9   4       11.78       13.24      5.38 o
  -9   9   4        0.18        8.11      4.88 o
  -8   9   4        3.93        1.02      3.91 o
  -7   9   4      289.82      280.57     11.59 o
  -6   9   4      139.81      140.69      6.95 o
  -5   9   4       58.55       75.82      5.41 o
  -4   9   4      213.25      199.54      7.89 o
  -3   9   4       44.76       51.32      3.28 o
  -2   9   4        2.05       -0.82      1.53 o
  -1   9   4      943.70      934.16     12.14 o
   0   9   4      127.10      122.61      6.19 o
   1   9   4      393.49      437.74      7.03 o
   2   9   4      100.04      102.83      3.48 o
   3   9   4       19.23       15.35      2.10 o
   4   9   4       10.77       14.60      2.17 o
   5   9   4       45.93       50.24      3.08 o
   6   9   4        0.64       -1.53      2.24 o
   7   9   4       99.18      104.30      8.15 o
   8   9   4       62.07       56.87      7.61 o
   9   9   4        2.38        4.10      6.84 o
  10   9   4        2.57        1.85      5.44 o
 -10  10   4       14.49       16.11      5.88 o
  -9  10   4        9.56        6.26      5.30 o
  -8  10   4        1.29        0.62      6.46 o
  -7  10   4      105.53      105.36      6.87 o
  -6  10   4      321.11      340.19     10.98 o
  -5  10   4      798.68      825.92     17.62 o
  -4  10   4        0.77       -2.25      2.25 o
  -3  10   4        2.95        1.27      2.18 o
  -2  10   4      141.21      151.63      4.93 o
  -1  10   4      526.41      521.34      8.10 o
   0  10   4      221.01      240.98      5.33 o
   1  10   4      182.70      178.58      4.64 o
   2  10   4      352.84      346.93      6.53 o
   3  10   4      221.75      210.06      5.53 o
   4  10   4      234.10      239.36      5.89 o
   5  10   4       81.81       87.40      5.53 o
   6  10   4        8.81        4.96      2.72 o
   7  10   4       93.67       94.48      8.05 o
   8  10   4       45.03       37.75      6.49 o
   9  10   4        6.21        0.61      5.09 o
  10  10   4        1.85       -3.07      5.53 o
 -10  11   4       13.23       10.18      9.71 o
  -9  11   4        7.82        0.30      5.07 o
  -8  11   4        2.60        3.06      6.18 o
  -7  11   4       46.82       57.58      6.16 o
  -6  11   4      190.35      178.38      8.66 o
  -5  11   4      299.85      315.39     10.72 o
  -4  11   4      377.87      406.84     10.41 o
  -3  11   4      439.71      432.34     10.14 o
  -2  11   4      568.97      570.35     15.26 o
  -1  11   4      180.10      191.19      5.53 o
   0  11   4       99.22      101.30      4.24 o
   1  11   4      376.74      330.47      7.12 o
   2  11   4       97.57       87.16      3.96 o
   3  11   4      185.65      185.06      5.71 o
   4  11   4      134.63      112.86      4.72 o
   5  11   4       17.29       19.23      3.29 o
   6  11   4       17.96       18.99      3.15 o
   7  11   4        0.98       -0.92      4.72 o
   8  11   4        7.99       -1.02      4.70 o
   9  11   4        4.52        6.90      5.82 o
  -9  12   4        5.90        5.67      6.45 o
  -8  12   4       10.29       -0.04      5.09 o
  -7  12   4       31.36       58.42      6.55 o
  -6  12   4      450.41      462.46     13.85 o
  -5  12   4      429.60      442.72     14.85 o
  -4  12   4      185.75      163.43      8.30 o
  -3  12   4        0.24       -2.60      2.60 o
  -2  12   4       95.44       80.38      5.68 o
  -1  12   4        8.06        3.31      2.39 o
   0  12   4       89.56       88.32      5.58 o
   1  12   4      234.70      191.80      6.94 o
   2  12   4       10.64        7.29      3.02 o
   3  12   4       10.09        0.94      2.35 o
   4  12   4        0.17       -2.16      2.16 o
   5  12   4      108.57       92.98      5.27 o
   6  12   4      241.10      242.13     12.88 o
   7  12   4       36.68       26.73      6.60 o
   8  12   4       40.89       30.56      7.59 o
   9  12   4        1.24       -5.20      5.20 o
  -9  13   4        7.08        7.76      5.94 o
  -8  13   4        9.13        3.56      5.81 o
  -7  13   4       26.21       18.83      5.44 o
  -6  13   4       10.70       14.94      5.16 o
  -5  13   4        3.72        8.59      5.96 o
  -4  13   4        7.05        4.95      4.22 o
  -3  13   4       60.90       58.66      4.92 o
  -2  13   4       31.99       39.62      4.41 o
  -1  13   4      277.18      264.56      7.76 o
   0  13   4        8.11        5.35      2.95 o
   1  13   4        8.83        4.26      2.66 o
   2  13   4        5.90        2.57      2.77 o
   3  13   4      138.20      136.36      6.02 o
   4  13   4       27.52       31.72      3.74 o
   5  13   4        2.93        4.96      3.06 o
   6  13   4        2.75        4.23      3.41 o
   7  13   4       35.88       48.05      7.62 o
   8  13   4        9.62        3.10      5.75 o
   9  13   4        0.27       -5.39      5.39 o
  -8  14   4        1.76        2.79      5.82 o
  -7  14   4       21.43       22.69      7.47 o
  -6  14   4       57.99       55.85      9.94 o
  -5  14   4       65.23       55.47      8.61 o
  -4  14   4       17.08        7.51      4.55 o
  -3  14   4       10.04        7.83      3.92 o
  -2  14   4       17.58        9.85      3.52 o
  -1  14   4       26.65       25.92      3.72 o
   0  14   4       45.90       34.79      4.29 o
   1  14   4       16.78        8.94      3.30 o
   2  14   4       14.66        9.77      3.39 o
   3  14   4        0.00       -2.28      2.65 o
   4  14   4        0.99        5.76      3.41 o
   5  14   4       18.77       16.65      4.13 o
   6  14   4        8.57       16.07      4.77 o
   7  14   4        0.38       -2.78      6.24 o
   8  14   4        5.45        4.81      6.06 o
  -8  15   4        5.98       10.22      6.68 o
  -7  15   4       10.36       10.25      5.45 o
  -6  15   4       18.67       25.94      6.00 o
  -5  15   4        5.03        1.76      4.77 o
  -4  15   4        3.06       -0.72      4.22 o
  -3  15   4       85.21       99.34      7.50 o
  -2  15   4      175.81      178.53      7.95 o
  -1  15   4       32.43       23.79      4.58 o
   0  15   4       61.30       61.45      5.62 o
   1  15   4       39.51       25.89      4.50 o
   2  15   4       13.26       12.76      4.63 o
   3  15   4        8.83        7.01      3.26 o
   4  15   4        4.73        2.00      4.33 o
   5  15   4       73.68       56.20      5.89 o
   6  15   4        8.28        0.98      4.51 o
   7  15   4        4.83        3.55      6.15 o
   8  15   4       10.02        5.76      6.69 o
  -7  16   4        2.09       -8.79      8.79 o
  -6  16   4        4.01        7.80      5.15 o
  -5  16   4        9.17       11.44      5.66 o
  -4  16   4       47.28       55.34      7.10 o
  -3  16   4        4.39       16.74      6.23 o
  -2  16   4       44.55       49.17      7.11 o
  -1  16   4      146.05      153.22      7.19 o
   0  16   4      107.97      107.86      6.98 o
   1  16   4       38.12       34.92      6.55 o
   2  16   4      149.90      170.88      8.20 o
   3  16   4       11.10       15.12      3.88 o
   4  16   4       44.89       29.31      5.32 o
   5  16   4       25.84       34.29      5.96 o
   6  16   4       53.73       48.69      6.27 o
   7  16   4        2.09        9.22      6.68 o
  -6  17   4        0.84        1.11      6.46 o
  -5  17   4       14.93       13.13      5.56 o
  -4  17   4       14.66       17.64      5.90 o
  -3  17   4       13.44       14.37     10.80 o
  -2  17   4       50.15       50.70      7.10 o
  -1  17   4       16.01       18.26      5.03 o
   0  17   4       15.28       14.44      6.05 o
   1  17   4        8.70       13.14      4.39 o
   2  17   4       75.73       77.09      6.57 o
   3  17   4        2.75        6.08      4.24 o
   4  17   4       21.10       31.33      5.97 o
   5  17   4       46.60       57.03      7.11 o
   6  17   4        0.16        5.14      6.82 o
  -6  18   4       16.76        1.76     11.73 o
  -5  18   4       27.31       36.53      8.68 o
  -4  18   4       46.25       33.56      8.53 o
  -3  18   4       16.42       11.71      7.90 o
  -2  18   4       19.39       26.08      7.21 o
  -1  18   4       31.80       18.63      5.14 o
   0  18   4       14.49       13.65      4.54 o
   1  18   4      201.86      235.90     10.30 o
   2  18   4       42.74       47.96      6.04 o
   3  18   4       18.41       23.09      7.23 o
   4  18   4       35.77       39.02      8.12 o
   5  18   4        4.92        5.55      4.85 o
  -4  19   4       26.74       30.55      8.69 o
  -3  19   4       35.46       32.86      9.90 o
  -2  19   4       20.32        5.18      7.45 o
  -1  19   4        5.28        0.14      6.28 o
   0  19   4       18.85       15.46      5.67 o
   1  19   4        3.34        3.41      5.59 o
   2  19   4       39.72       49.91      8.75 o
   3  19   4        8.54       18.98     18.06 o
   4  19   4        0.02        2.90      8.32 o
  -3  20   4        5.69       14.36      9.57 o
  -2  20   4        0.62       -8.19      8.51 o
  -1  20   4       11.80        9.58      6.88 o
   0  20   4        0.94        7.39      5.73 o
   1  20   4       19.52       16.45      6.33 o
   2  20   4        5.45        3.17      7.06 o
   3  20   4        1.03        0.46      9.18 o
 -11   1   5       66.26       73.78     13.54 o
 -10   1   5       87.35      122.15     13.94 o
  -9   1   5        0.28        1.97      8.92 o
  -8   1   5        7.67        7.38      5.90 o
  -7   1   5      249.05      265.40     10.26 o
  -6   1   5     2687.22     2654.48     53.97 o
  -5   1   5     1457.05     1539.69     34.52 o
  -4   1   5     4294.25     4902.47     52.49 o
  -3   1   5      614.65      747.91      9.29 o
  -2   1   5     1779.91     1746.97     17.96 o
  -1   1   5     3313.31     3487.81     32.20 o
   0   1   5     2222.61     2177.41     26.14 o
   1   1   5       25.12       24.81      1.38 o
   2   1   5     2840.81     2993.62     35.80 o
   3   1   5     2746.22     2948.21     35.73 o
   4   1   5      263.27      261.82      4.83 o
   5   1   5      200.00      223.22      3.94 o
   6   1   5       58.84       62.13      3.39 o
   7   1   5       12.50        1.79      3.19 o
   8   1   5       39.72       31.77      8.22 o
   9   1   5      138.57      122.25      7.84 o
  10   1   5        1.30        1.26      5.02 o
  11   1   5       59.87       60.02      7.39 o
 -11   2   5        0.60       -0.93     11.21 o
 -10   2   5       19.50       22.16      9.63 o
  -9   2   5        6.64        4.68      3.31 o
  -8   2   5        2.75       -1.69      2.75 o
  -7   2   5      121.42      110.03      4.72 o
  -6   2   5       24.47       23.37      2.27 o
  -5   2   5      264.61      277.24      4.32 o
  -4   2   5      273.49      270.70      4.41 o
  -3   2   5      347.63      403.23      5.56 o
  -2   2   5     1766.86     1815.54     20.49 o
  -1   2   5       13.84       17.40      1.19 o
   0   2   5      845.05      778.66     11.97 o
   1   2   5      118.05      106.79      3.39 o
   2   2   5       22.57       25.52      2.45 o
   3   2   5        0.74        2.99      1.37 o
   4   2   5      502.54      557.61      7.88 o
   5   2   5        2.95        3.06      1.11 o
   6   2   5        0.75        4.56      2.31 o
   7   2   5       73.31       76.74      5.81 o
   8   2   5       47.68       54.31      9.02 o
   9   2   5       27.33       26.75      5.22 o
  10   2   5       27.16       19.52      5.34 o
  11   2   5        2.78        1.85      5.27 o
 -11   3   5        4.28       13.91     14.01 o
 -10   3   5        0.04       -5.92     10.48 o
  -9   3   5       10.88       10.74      4.37 o
  -8   3   5       55.94       61.55      5.17 o
  -7   3   5      176.73      178.37      5.39 o
  -6   3   5      537.95      502.89      7.18 o
  -5   3   5       48.11       52.33      2.42 o
  -4   3   5      176.35      115.17      4.43 o
  -3   3   5      817.95      865.47      9.21 o
  -2   3   5     2624.81     2608.35     24.83 o
  -1   3   5        1.85        4.23      1.19 o
   0   3   5     4911.63     4745.32     61.23 o
   1   3   5       55.97       47.08      2.55 o
   2   3   5     2568.51     2744.15     30.84 o
   3   3   5      868.83      858.42     10.07 o
   4   3   5       16.60       11.41      1.35 o
   5   3   5        0.11       -0.53      1.10 o
   6   3   5        2.57        5.33      1.96 o
   7   3   5       28.16       25.14      5.40 o
   8   3   5      253.44      239.61     10.02 o
   9   3   5        2.85        3.36      4.24 o
  10   3   5        0.15       -1.15      4.65 o
  11   3   5       48.24       48.91      7.23 o
 -11   4   5       26.38       33.62     15.26 o
 -10   4   5       31.41        9.76     12.87 o
  -9   4   5      184.41      189.48      7.09 o
  -8   4   5        2.19        1.39      2.79 o
  -7   4   5       93.44       96.82      5.23 o
  -6   4   5      181.24      176.17      4.78 o
  -5   4   5      547.59      575.93     11.35 o
  -4   4   5       72.78       63.64      2.54 o
  -3   4   5     2667.75     2836.65     29.13 o
  -2   4   5     1712.90     1781.59     20.73 o
  -1   4   5        8.42        8.10      1.47 o
   0   4   5      277.16      247.55      4.81 o
   1   4   5      366.44      416.46      6.82 o
   2   4   5      540.60      570.15      8.03 o
   3   4   5      134.74      180.71      3.58 o
   4   4   5      203.86      210.97      3.97 o
   5   4   5       91.84       93.38      2.85 o
   6   4   5      358.13      346.67      6.84 o
   7   4   5        0.77        1.75      3.64 o
   8   4   5       99.07       87.66      6.83 o
   9   4   5        5.32        2.08      4.37 o
  10   4   5        0.02        0.40      7.70 o
  11   4   5       10.56        5.24      5.68 o
 -11   5   5       16.76       32.90     15.88 o
 -10   5   5      252.48      242.97     12.08 o
  -9   5   5      119.80      109.43     12.39 o
  -8   5   5      141.82      158.29      6.94 o
  -7   5   5       12.68        9.94      2.86 o
  -6   5   5      417.93      410.68      8.26 o
  -5   5   5        2.16       -0.35      1.31 o
  -4   5   5      874.53      871.37     10.23 o
  -3   5   5      485.83      488.25      7.20 o
  -2   5   5      396.28      383.50      6.00 o
  -1   5   5      173.60      197.96      4.14 o
   0   5   5     1668.10     1758.03     21.11 o
   1   5   5      908.47      976.13     12.20 o
   2   5   5     1032.85     1175.12     13.41 o
   3   5   5        0.35        2.86      1.21 o
   4   5   5      142.19      124.86      3.23 o
   5   5   5       24.15       23.23      1.93 o
   6   5   5      161.03      151.76      4.17 o
   7   5   5       14.76       11.77      4.40 o
   8   5   5      320.84      314.81     11.82 o
   9   5   5       73.56       67.72      7.89 o
  10   5   5        3.05        7.86      5.21 o
  11   5   5        0.40        9.07      5.96 o
 -11   6   5        1.39       -3.74     12.14 o
 -10   6   5        6.57       13.74      5.84 o
  -9   6   5      125.78      139.19      7.26 o
  -8   6   5       38.61       30.47      5.56 o
  -7   6   5       92.17       96.17      5.34 o
  -6   6   5      120.71      125.38      5.63 o
  -5   6   5      350.95      373.02      6.89 o
  -4   6   5      209.90      231.56      5.77 o
  -3   6   5      639.84      648.57      9.09 o
  -2   6   5      216.78      200.07      4.18 o
  -1   6   5      852.89      917.89     12.28 o
   0   6   5      135.38      187.88      8.22 o
   1   6   5      106.51      104.59      4.25 o
   2   6   5       96.83       97.46      3.23 o
   3   6   5      564.05      560.99      8.02 o
   4   6   5      176.13      204.03      4.53 o
   5   6   5      352.27      363.81      6.27 o
   6   6   5       86.44       70.67      3.26 o
   7   6   5      328.22      297.17     15.55 o
   8   6   5       39.44       44.24      6.21 o
   9   6   5        0.02       -1.10      4.56 o
  10   6   5        7.49       10.46      5.44 o
  11   6   5        1.20        0.15      5.40 o
 -11   7   5        0.59       13.18     14.43 o
 -10   7   5       35.70       42.75      5.51 o
  -9   7   5       49.06       38.00      6.29 o
  -8   7   5      129.20      136.16      7.38 o
  -7   7   5        2.05        6.38      3.09 o
  -6   7   5        0.36        0.44      2.93 o
  -5   7   5      152.32      155.76      5.57 o
  -4   7   5      251.62      282.66      5.86 o
  -3   7   5      799.73      813.11     11.46 o
  -2   7   5      118.58      157.74      4.20 o
  -1   7   5      988.11      876.58     11.75 o
   0   7   5     2266.32     2194.49     24.70 o
   1   7   5     3468.17     3494.22     37.33 o
   2   7   5      113.57      124.06      4.46 o
   3   7   5      558.31      543.13      8.69 o
   4   7   5      284.86      258.54      5.50 o
   5   7   5      339.36      329.17      5.77 o
   6   7   5       57.03       54.99      3.31 o
   7   7   5      749.11      735.32     18.99 o
   8   7   5      246.01      235.55     13.45 o
   9   7   5       14.79       21.11      5.71 o
  10   7   5        1.87       -5.29      5.29 o
 -10   8   5        9.35       16.63      4.92 o
  -9   8   5      146.76      141.27      8.27 o
  -8   8   5       10.78       11.03      5.81 o
  -7   8   5       64.34       73.16      5.34 o
  -6   8   5      418.72      441.14     11.46 o
  -5   8   5      157.41      168.44      6.88 o
  -4   8   5      238.27      248.34      5.24 o
  -3   8   5       92.33      110.56      3.60 o
  -2   8   5     1255.79     1262.62     22.36 o
  -1   8   5      739.80      707.71     11.21 o
   0   8   5       87.23       96.87      4.59 o
   1   8   5      634.31      543.60      8.84 o
   2   8   5      130.57      125.90      4.58 o
   3   8   5      413.82      379.09      7.25 o
   4   8   5        3.84        3.91      1.72 o
   5   8   5      286.31      285.84      5.61 o
   6   8   5      893.24      882.39     13.97 o
   7   8   5      160.29      176.57     11.71 o
   8   8   5      148.87      144.72      9.58 o
   9   8   5       11.39       17.47      5.72 o
  10   8   5        6.56        4.09      5.36 o
 -10   9   5       23.95       18.22      5.57 o
  -9   9   5        3.24       -1.95      4.87 o
  -8   9   5        4.35        1.41      4.41 o
  -7   9   5       77.35       84.82      6.10 o
  -6   9   5       18.20       23.44      6.37 o
  -5   9   5      144.20      140.25      6.75 o
  -4   9   5        0.32       -0.16      1.99 o
  -3   9   5      425.18      421.22      7.73 o
  -2   9   5       60.58       71.85      3.68 o
  -1   9   5       51.34       53.72      3.37 o
   0   9   5     1505.57     1501.99     18.80 o
   1   9   5      213.81      212.81      5.18 o
   2   9   5     2085.74     1934.53     21.86 o
   3   9   5       45.13       44.30      2.77 o
   4   9   5      483.68      474.62      7.68 o
   5   9   5       50.71       48.93      3.14 o
   6   9   5      332.31      322.84      7.84 o
   7   9   5      281.17      279.23     10.89 o
   8   9   5       71.70       70.05      7.66 o
   9   9   5       26.38       27.74      6.52 o
  10   9   5        0.23       10.83      5.83 o
 -10  10   5        8.37       20.81      5.96 o
  -9  10   5        3.90        9.54      5.47 o
  -8  10   5        0.89       -4.64      4.64 o
  -7  10   5       23.21       30.37      5.03 o
  -6  10   5      271.08      272.75     10.37 o
  -5  10   5       49.43       41.38      4.96 o
  -4  10   5      574.15      551.32     11.72 o
  -3  10   5       72.89       86.11      7.06 o
  -2  10   5      362.70      352.58      7.28 o
  -1  10   5      696.59      747.71     14.24 o
   0  10   5       33.45       24.31      2.44 o
   1  10   5     1574.27     1507.11     17.14 o
   2  10   5      477.69      500.89      8.14 o
   3  10   5      572.46      547.51      9.08 o
   4  10   5      208.91      206.20      5.20 o
   5  10   5      444.56      420.29      8.71 o
   6  10   5      131.25      134.83      5.47 o
   7  10   5       93.68       86.32      6.05 o
   8  10   5       12.07       17.10      5.95 o
   9  10   5        1.67        4.71      8.09 o
  10  10   5       16.01       25.29      6.72 o
 -10  11   5       45.06       65.18      7.95 o
  -9  11   5        0.01        3.18      5.44 o
  -8  11   5       31.22       23.99      6.53 o
  -7  11   5        0.23       -3.14      3.68 o
  -6  11   5       35.51       40.62      5.40 o
  -5  11   5       53.32       49.91      5.49 o
  -4  11   5      649.46      682.04     13.89 o
  -3  11   5     1037.60     1015.77     17.25 o
  -2  11   5       30.79       30.98      3.47 o
  -1  11   5      743.48      701.65     12.83 o
   0  11   5     1829.48     1793.15     19.97 o
   1  11   5      608.26      555.18      8.95 o
   2  11   5      300.45      271.08      6.10 o
   3  11   5       21.68       11.86      2.67 o
   4  11   5      206.80      203.76      6.14 o
   5  11   5      250.07      212.57      7.02 o
   6  11   5       36.80       38.53      6.38 o
   7  11   5       45.34       47.11      5.20 o
   8  11   5       22.37       30.98     10.41 o
   9  11   5       30.22       39.05      7.78 o
  -9  12   5      129.81      115.96      9.68 o
  -8  12   5        9.10       13.79      5.83 o
  -7  12   5       61.54       75.31      6.89 o
  -6  12   5       77.78       92.86      7.24 o
  -5  12   5      109.17      107.73      8.03 o
  -4  12   5       69.07       76.60      6.54 o
  -3  12   5      135.53      126.59      6.08 o
  -2  12   5       94.27       75.81      4.96 o
  -1  12   5      202.54      203.64      6.64 o
   0  12   5        0.45       -0.01      2.28 o
   1  12   5      266.01      268.73      7.15 o
   2  12   5       74.62       64.89      4.19 o
   3  12   5      211.36      221.28      7.06 o
   4  12   5      339.45      309.60      7.73 o
   5  12   5       66.94       86.98      5.20 o
   6  12   5       43.29       44.05      6.08 o
   7  12   5       84.66       91.26      5.26 o
   8  12   5       35.98       37.55      7.26 o
   9  12   5        1.55       -0.09      5.95 o
  -9  13   5        0.02       14.37      6.37 o
  -8  13   5       73.94       80.06      8.77 o
  -7  13   5       41.15       45.60      6.32 o
  -6  13   5       57.93       73.44      7.10 o
  -5  13   5      812.73      838.60     19.85 o
  -4  13   5       71.41       61.65      6.42 o
  -3  13   5        0.44        1.12      3.12 o
  -2  13   5        0.03       -1.69      2.89 o
  -1  13   5        1.89       -2.81      2.84 o
   0  13   5       81.81       90.76      4.83 o
   1  13   5        7.36        6.45      2.72 o
   2  13   5       26.37        7.86      2.97 o
   3  13   5       65.34       46.39      5.14 o
   4  13   5      130.86      145.23      7.82 o
   5  13   5       47.61       47.48      6.09 o
   6  13   5       61.55       74.03      5.73 o
   7  13   5       51.93       47.58     11.19 o
   8  13   5       29.12       24.98     11.04 o
  -8  14   5        1.94       -2.42      6.50 o
  -7  14   5       39.91       50.16      6.94 o
  -6  14   5      185.19      174.52     13.20 o
  -5  14   5        4.70        5.71      4.75 o
  -4  14   5       36.42       30.89      5.74 o
  -3  14   5        0.93        2.68      3.90 o
  -2  14   5      287.26      275.85      9.13 o
  -1  14   5       90.86       93.05      5.99 o
   0  14   5      109.99      106.16      6.34 o
   1  14   5      330.21      336.34      9.28 o
   2  14   5       77.87       90.65      5.49 o
   3  14   5       31.92       24.62      3.76 o
   4  14   5       14.36       10.96      3.73 o
   5  14   5       34.00       38.39      4.87 o
   6  14   5       93.70       95.77      7.44 o
   7  14   5        7.12        4.61      5.59 o
   8  14   5        1.54       -3.17      5.37 o
  -8  15   5       24.99       32.20      7.54 o
  -7  15   5        1.06       -3.31      4.78 o
  -6  15   5       26.38       25.83      5.93 o
  -5  15   5      249.48      283.10     15.28 o
  -4  15   5        1.95       -4.44      4.60 o
  -3  15   5       40.65       37.30      6.76 o
  -2  15   5        1.80       -3.19      3.19 o
  -1  15   5      115.45      122.67      7.00 o
   0  15   5       58.63       58.72      5.53 o
   1  15   5      124.92      145.84      7.48 o
   2  15   5       34.92       23.91      6.74 o
   3  15   5        2.06       -0.65      3.06 o
   4  15   5        6.59        0.87      3.75 o
   5  15   5       39.26       48.85      5.59 o
   6  15   5       53.99       41.98      6.13 o
   7  15   5       24.50       20.71      8.72 o
  -7  16   5       34.63       30.72      7.64 o
  -6  16   5        9.65        5.13      8.03 o
  -5  16   5       81.50       67.73      7.97 o
  -4  16   5       66.15       65.54      7.52 o
  -3  16   5        5.36        7.31      5.48 o
  -2  16   5        4.96        1.90      3.70 o
  -1  16   5       52.14       52.75      5.62 o
   0  16   5       88.12       91.51      6.79 o
   1  16   5       87.68       93.50      6.83 o
   2  16   5       80.19       79.44      6.39 o
   3  16   5       22.21       26.53      4.36 o
   4  16   5       10.02        6.82      4.32 o
   5  16   5        0.01        0.88      3.99 o
   6  16   5        2.62        4.53      4.24 o
   7  16   5       27.80       19.30      7.39 o
  -6  17   5        0.07       -5.71      5.71 o
  -5  17   5       40.39       44.23     12.64 o
  -4  17   5       38.22       37.14      6.72 o
  -3  17   5       33.60       34.58      7.27 o
  -2  17   5       10.92        8.25      5.32 o
  -1  17   5       53.06       83.14      6.86 o
   0  17   5       77.56       81.22      6.85 o
   1  17   5        0.58        0.84      3.97 o
   2  17   5        1.20       -1.57      3.94 o
   3  17   5       40.52       41.71      7.89 o
   4  17   5        9.74       12.61      4.99 o
   5  17   5        6.89        7.65      4.95 o
   6  17   5        3.00        6.30      8.74 o
  -5  18   5        0.07       -0.73      7.24 o
  -4  18   5        9.89       -3.21     12.69 o
  -3  18   5       11.39       16.41     15.72 o
  -2  18   5       90.67       89.80     10.58 o
  -1  18   5      132.62      144.40      8.55 o
   0  18   5        0.01       -3.53      3.53 o
   1  18   5       31.95       39.12      5.71 o
   2  18   5       85.64       88.62      7.41 o
   3  18   5       43.70       55.14      9.11 o
   4  18   5        7.71        8.33      4.85 o
   5  18   5        2.04        2.64      4.58 o
  -4  19   5        2.43       -6.18      6.39 o
  -3  19   5        0.17       -6.90      6.90 o
  -2  19   5        4.91        8.70     10.69 o
  -1  19   5        0.27        5.37      8.40 o
   0  19   5        0.43       -0.05      5.31 o
   1  19   5      152.01      171.91     14.02 o
   2  19   5      103.33      127.17     12.88 o
   3  19   5        3.30        7.47      8.46 o
   4  19   5        9.93        7.06      8.49 o
  -3  20   5        2.59      -10.90     10.90 o
  -2  20   5       16.19       30.87     11.21 o
  -1  20   5       15.91       12.85      8.25 o
   0  20   5        5.42        7.07      5.94 o
   1  20   5        4.87        1.15      5.78 o
   2  20   5       16.38       18.07      7.59 o
 -11   0   6        0.93        5.92     12.25 o
 -10   0   6      185.57      204.44     24.49 o
  -9   0   6      116.49       86.76     16.71 o
  -8   0   6       68.53       82.82     14.63 o
  -7   0   6       17.08       17.02      3.85 o
  -6   0   6     1295.95     1197.15     29.46 o
  -5   0   6        1.24       -6.02      6.02 o
  -4   0   6    16710.86    17140.11    252.25 o
  -3   0   6    12536.08    13491.72    198.43 o
  -2   0   6      677.36      764.04     13.59 o
  -1   0   6        9.34        2.63      1.19 o
   0   0   6      161.48      135.82      3.80 o
   1   0   6     3903.89     4189.69     77.35 o
   2   0   6     1099.17     1354.85     28.33 o
   3   0   6     2862.08     3042.08     47.98 o
   4   0   6       48.95       71.73      4.22 o
   5   0   6       50.32       48.71      4.67 o
   6   0   6       79.94       74.11      3.36 o
   7   0   6      311.54      318.73     13.59 o
   8   0   6       59.72       53.63     10.22 o
   9   0   6      251.21      245.97     23.45 o
  10   0   6        1.82        8.92      8.09 o
  11   0   6       11.92       19.10      9.55 o
 -11   1   6       15.18       -5.99     14.32 o
 -10   1   6       24.04       33.22      9.98 o
  -9   1   6      209.34      222.05     16.31 o
  -8   1   6       13.06       21.91      7.33 o
  -7   1   6       15.30       22.48      3.00 o
  -6   1   6      329.08      282.69     10.24 o
  -5   1   6      747.21      836.12     12.33 o
  -4   1   6     1035.03     1006.20     12.28 o
  -3   1   6      134.11      164.01      3.61 o
  -2   1   6     1233.25     1319.89     15.59 o
  -1   1   6     2590.90     2511.15     27.58 o
   0   1   6        4.80        4.97      1.10 o
   1   1   6     2293.62     2300.36     31.37 o
   2   1   6      340.85      392.14      6.73 o
   3   1   6     2086.05     2187.86     27.56 o
   4   1   6       17.14       35.30      2.34 o
   5   1   6       19.08       20.08      1.83 o
   6   1   6      974.33      907.69      9.63 o
   7   1   6        0.02       -3.12      3.12 o
   8   1   6      265.41      265.49     10.56 o
   9   1   6        5.30       -2.51      4.14 o
  10   1   6       61.45       64.93      7.08 o
  11   1   6       26.36       33.56      7.74 o
 -11   2   6       18.98       20.76     14.22 o
 -10   2   6       11.83       26.92     10.16 o
  -9   2   6       24.31       31.61      8.91 o
  -8   2   6        5.71        8.87      3.41 o
  -7   2   6      414.73      394.27      7.94 o
  -6   2   6      205.09      197.04      3.77 o
  -5   2   6       12.91       12.34      1.37 o
  -4   2   6     2256.25     2562.20     26.72 o
  -3   2   6     6970.96     7056.33     74.57 o
  -2   2   6     1178.14     1151.43     12.74 o
  -1   2   6        1.15        1.97      1.08 o
   0   2   6     1067.65      982.03     14.84 o
   1   2   6     1284.45     1325.50     19.43 o
   2   2   6     1054.10      992.40     13.78 o
   3   2   6      332.96      470.47      8.19 o
   4   2   6      883.73     1021.48     13.71 o
   5   2   6     1179.34     1143.03     12.33 o
   6   2   6       93.02       94.17      3.51 o
   7   2   6      541.68      525.66     14.38 o
   8   2   6        0.54       -3.89      3.89 o
   9   2   6       90.72      111.97      7.94 o
  10   2   6        6.54        0.14      4.71 o
  11   2   6       54.27       56.29      7.44 o
 -11   3   6       37.77       36.63     16.50 o
 -10   3   6       46.74       29.47     13.70 o
  -9   3   6      184.57      213.37      9.21 o
  -8   3   6      119.97      124.46      4.86 o
  -7   3   6      354.22      388.68      7.88 o
  -6   3   6      682.78      634.16      8.58 o
  -5   3   6        8.08        9.38      1.47 o
  -4   3   6       25.84       20.39      1.62 o
  -3   3   6        5.49       10.65      1.99 o
  -2   3   6     3237.99     3369.32     33.60 o
  -1   3   6     4848.37     4832.81     56.33 o
   0   3   6      129.17      159.47      4.47 o
   1   3   6     3395.13     3454.86     45.99 o
   2   3   6       94.04       98.29      3.34 o
   3   3   6     3574.36     3676.32     41.03 o
   4   3   6      535.98      595.24      8.01 o
   5   3   6      403.93      402.76      5.93 o
   6   3   6      316.99      299.64      5.06 o
   7   3   6        1.46        4.41      4.02 o
   8   3   6        0.03       -0.65      3.99 o
   9   3   6       32.87       28.40      7.92 o
  10   3   6        0.49       -0.62      4.75 o
  11   3   6        1.68       11.14      8.89 o
 -11   4   6        0.06       10.07     13.70 o
 -10   4   6       48.28       40.89     15.36 o
  -9   4   6        6.83       11.61      3.69 o
  -8   4   6      228.32      230.38      7.71 o
  -7   4   6      163.94      157.73      6.17 o
  -6   4   6      286.92      277.54      5.90 o
  -5   4   6      100.68       93.61      3.21 o
  -4   4   6      189.77      209.68      4.97 o
  -3   4   6      341.95      320.39      9.57 o
  -2   4   6      249.03      219.67      4.52 o
  -1   4   6      725.23      776.58     12.61 o
   0   4   6     1114.27     1150.57     15.94 o
   1   4   6        3.31        0.74      1.28 o
   2   4   6     2366.53     2420.99     28.24 o
   3   4   6      370.18      344.98      5.59 o
   4   4   6      825.50      851.35     10.03 o
   5   4   6       65.92       62.26      2.46 o
   6   4   6      228.09      246.03      5.21 o
   7   4   6       67.35       69.73      6.68 o
   8   4   6      166.95      172.86      9.11 o
   9   4   6       11.98        4.61      4.53 o
  10   4   6        1.94        2.43      4.79 o
  11   4   6        0.08        0.38      5.70 o
 -11   5   6        6.03       12.04     14.01 o
 -10   5   6        2.14       -3.74     10.90 o
  -9   5   6      104.75      107.53      6.00 o
  -8   5   6       22.90       23.19      3.72 o
  -7   5   6      180.60      182.46      7.53 o
  -6   5   6      260.53      265.32      5.92 o
  -5   5   6      200.21      215.92      5.64 o
  -4   5   6       50.02       58.98      3.70 o
  -3   5   6     3097.87     3263.61     40.44 o
  -2   5   6       13.70       11.43      1.64 o
  -1   5   6      950.14      926.35     12.58 o
   0   5   6      545.55      512.03      8.25 o
   1   5   6      218.41      183.02      4.52 o
   2   5   6      697.02      671.56      9.48 o
   3   5   6      268.04      265.05      4.97 o
   4   5   6      337.54      319.57      5.70 o
   5   5   6        3.61        3.80      1.59 o
   6   5   6      189.73      170.75      4.84 o
   7   5   6       26.75       22.69      4.93 o
   8   5   6       27.87       31.35      6.24 o
   9   5   6        0.02       -0.82      4.34 o
  10   5   6       36.27       41.16      6.80 o
  11   5   6       24.23       24.27      6.74 o
 -11   6   6        5.09        3.84     11.83 o
 -10   6   6       14.63       15.62      5.65 o
  -9   6   6      131.67      129.70      7.07 o
  -8   6   6       54.65       42.88      4.68 o
  -7   6   6      122.05      120.16      5.65 o
  -6   6   6      224.49      213.62      7.26 o
  -5   6   6      227.30      228.71      7.82 o
  -4   6   6      706.78      713.40     15.56 o
  -3   6   6     3785.76     4051.74     42.11 o
  -2   6   6     3695.84     3995.92     54.51 o
  -1   6   6      321.00      458.02      7.31 o
   0   6   6      421.16      478.75      7.59 o
   1   6   6      358.62      410.51      6.96 o
   2   6   6      124.19      149.17      4.09 o
   3   6   6      262.82      267.24      5.24 o
   4   6   6       27.41       22.54      2.13 o
   5   6   6       16.35       16.80      2.09 o
   6   6   6       25.95       30.28      2.75 o
   7   6   6        2.76        4.92      3.52 o
   8   6   6      113.10      117.48      8.16 o
   9   6   6      192.30      216.40     10.98 o
  10   6   6       40.10       36.48      6.66 o
 -11   7   6       24.92       20.34     14.74 o
 -10   7   6      107.17       97.41     12.14 o
  -9   7   6       17.08       24.64      4.70 o
  -8   7   6       46.01       52.65      5.30 o
  -7   7   6      251.12      255.32      8.40 o
  -6   7   6      645.24      619.63     13.49 o
  -5   7   6       80.18       64.09      4.01 o
  -4   7   6      216.53      203.85      6.04 o
  -3   7   6        4.31       -0.54      1.63 o
  -2   7   6      851.26      823.30     11.35 o
  -1   7   6     1591.84     1676.92     19.78 o
   0   7   6      425.94      371.07      6.80 o
   1   7   6     1385.27     1345.32     16.68 o
   2   7   6      884.87      973.03     13.15 o
   3   7   6      401.86      391.22      7.29 o
   4   7   6      194.96      197.96      4.85 o
   5   7   6      102.71       98.71      3.66 o
   6   7   6       54.07       52.91      3.55 o
   7   7   6        0.01        1.22      3.15 o
   8   7   6       95.29       87.55      7.81 o
   9   7   6       21.92       18.38      5.83 o
  10   7   6       19.75        8.91     11.21 o
 -10   8   6        3.29       10.78      4.87 o
  -9   8   6        2.84        4.70      4.61 o
  -8   8   6       62.94       60.35      5.82 o
  -7   8   6      133.26      122.91      8.60 o
  -6   8   6       44.96       46.10      4.56 o
  -5   8   6      342.11      326.88     10.88 o
  -4   8   6        0.03       -1.26      1.62 o
  -3   8   6       12.27       15.66      2.18 o
  -2   8   6       15.19        8.79      2.12 o
  -1   8   6        2.90        0.90      1.61 o
   0   8   6       13.35       16.34      2.15 o
   1   8   6        0.00       -1.08      1.65 o
   2   8   6     1399.25     1404.08     17.78 o
   3   8   6     1043.93     1018.20     14.07 o
   4   8   6      240.89      250.50      5.66 o
   5   8   6       60.18       56.00      3.01 o
   6   8   6      313.08      326.16      7.85 o
   7   8   6      165.70      177.97      5.72 o
   8   8   6        8.58        8.74      4.93 o
   9   8   6        2.73       -0.34      4.92 o
  10   8   6        4.16        5.73      5.60 o
 -10   9   6       15.13       13.65      5.34 o
  -9   9   6       80.04       62.84      8.40 o
  -8   9   6       17.66       13.53      4.81 o
  -7   9   6        0.56        7.16      3.81 o
  -6   9   6      133.07      160.85      7.51 o
  -5   9   6        4.52        1.26      3.14 o
  -4   9   6        1.74        0.56      1.90 o
  -3   9   6       42.07       53.16      4.21 o
  -2   9   6        0.70        1.47      2.02 o
  -1   9   6        0.43       -0.35      1.36 o
   0   9   6      138.37      144.50      4.70 o
   1   9   6       10.57       12.46      2.33 o
   2   9   6       60.91       67.62      6.90 o
   3   9   6        1.86        1.71      2.09 o
   4   9   6       63.26       53.23      3.03 o
   5   9   6       36.93       40.00      2.87 o
   6   9   6        3.37       10.58      2.94 o
   7   9   6       11.86       12.17      2.82 o
   8   9   6      123.82      120.15     11.15 o
   9   9   6        8.12        4.73      5.32 o
  10   9   6        5.61        4.18      5.81 o
 -10  10   6       10.46       10.06      5.55 o
  -9  10   6       14.10       17.14      5.53 o
  -8  10   6       19.15       22.69      5.47 o
  -7  10   6      109.05      114.82      7.56 o
  -6  10   6        6.48        8.87      4.30 o
  -5  10   6       11.13       14.02      4.08 o
  -4  10   6        6.05        5.55      2.96 o
  -3  10   6        0.11       -1.00      2.10 o
  -2  10   6      165.76      157.33      5.06 o
  -1  10   6        9.42        6.59      2.23 o
   0  10   6       83.48       69.62      3.83 o
   1  10   6        4.09       -2.07      2.07 o
   2  10   6      497.52      485.95      9.25 o
   3  10   6       27.77       21.65      2.68 o
   4  10   6        4.79        2.88      2.14 o
   5  10   6       58.13       58.08      5.15 o
   6  10   6       25.00       22.87      3.33 o
   7  10   6        6.25        6.94      2.89 o
   8  10   6        1.39        0.64      7.82 o
   9  10   6        0.43        1.42      5.27 o
  10  10   6       25.54       44.10      9.50 o
 -10  11   6        0.37       -4.64      5.88 o
  -9  11   6       22.94       33.39      6.83 o
  -8  11   6       56.40       58.14      7.34 o
  -7  11   6      274.31      273.32     10.65 o
  -6  11   6      165.11      162.88      8.31 o
  -5  11   6      172.11      163.88      8.27 o
  -4  11   6       67.68       70.14      6.05 o
  -3  11   6        4.94        2.52      2.65 o
  -2  11   6       18.72       10.01      2.68 o
  -1  11   6      118.07      123.95      4.70 o
   0  11   6       32.45       23.85      2.99 o
   1  11   6      357.92      406.26      8.02 o
   2  11   6      127.78      104.04      4.33 o
   3  11   6       57.21       58.69      3.63 o
   4  11   6       84.49       90.78      3.96 o
   5  11   6       79.44       89.48      4.99 o
   6  11   6        2.39        8.03      3.42 o
   7  11   6       18.57       20.54      3.59 o
   8  11   6       19.23       11.26      5.81 o
   9  11   6        4.10        8.70      6.02 o
  -9  12   6        8.74       14.32      6.28 o
  -8  12   6       31.29       25.30      6.46 o
  -7  12   6       30.21       21.51      5.42 o
  -6  12   6        0.46       -0.78      4.10 o
  -5  12   6       50.20       61.24      6.30 o
  -4  12   6      400.83      459.72     17.07 o
  -3  12   6      147.69      135.36      7.55 o
  -2  12   6        0.14       -3.56      3.56 o
  -1  12   6      264.33      240.84      6.62 o
   0  12   6        4.89        5.62      2.45 o
   1  12   6      426.92      376.50      8.42 o
   2  12   6      542.69      489.98      9.78 o
   3  12   6      143.49      134.93      5.82 o
   4  12   6       44.89       37.07      3.92 o
   5  12   6      181.30      170.82      7.43 o
   6  12   6       89.44       95.80      6.01 o
   7  12   6        0.87        1.62      3.13 o
   8  12   6        6.93       12.60      6.52 o
   9  12   6        0.05       -1.89      5.74 o
  -9  13   6        0.03       -0.31      5.83 o
  -8  13   6       11.17       16.10      7.59 o
  -7  13   6        0.15       -4.35      4.35 o
  -6  13   6       41.47       42.17      6.33 o
  -5  13   6       39.08       39.94      6.15 o
  -4  13   6        0.00       -3.91      3.91 o
  -3  13   6       22.91       13.83      8.01 o
  -2  13   6        0.02       -2.73      2.79 o
  -1  13   6        9.77        7.29      3.32 o
   0  13   6       56.83       60.37      8.39 o
   1  13   6      282.07      286.35      8.33 o
   2  13   6       88.44       78.13      5.08 o
   3  13   6       26.09       26.56      3.76 o
   4  13   6        3.79        1.71      2.84 o
   5  13   6      118.67      120.00      6.76 o
   6  13   6       93.80       79.20      6.79 o
   7  13   6       15.41       12.23      3.59 o
   8  13   6        9.56        8.64      6.93 o
  -8  14   6        1.13       -5.20      5.20 o
  -7  14   6        3.21        3.55      5.53 o
  -6  14   6       21.08       17.45      5.53 o
  -5  14   6        0.33        8.42      4.88 o
  -4  14   6       13.92       11.13      4.91 o
  -3  14   6       96.04       85.33      8.06 o
  -2  14   6       60.16       47.87      4.90 o
  -1  14   6      111.83      108.36      6.40 o
   0  14   6      356.84      393.64     14.60 o
   1  14   6        4.69        0.46      3.30 o
   2  14   6        8.66       10.60      3.32 o
   3  14   6       17.58       13.24      4.46 o
   4  14   6       42.37       62.02      5.54 o
   5  14   6       12.55       12.08      4.04 o
   6  14   6       30.40       27.66      7.18 o
   7  14   6       20.95       15.69      3.88 o
   8  14   6        0.99        4.84      6.51 o
  -8  15   6        1.06       -0.31      6.07 o
  -7  15   6        3.17       -2.51      4.71 o
  -6  15   6        1.88        6.08      5.61 o
  -5  15   6       10.36       19.86      5.62 o
  -4  15   6      142.41      142.86      9.34 o
  -3  15   6       19.66       19.05      5.92 o
  -2  15   6       25.27       21.62      4.35 o
  -1  15   6      124.76      108.83      6.74 o
   0  15   6        8.04        4.67      3.69 o
   1  15   6       47.29       45.94      5.29 o
   2  15   6        8.95        4.82      3.66 o
   3  15   6       75.91       66.36      5.43 o
   4  15   6       10.74        4.52      4.14 o
   5  15   6        0.27       -3.37      3.37 o
   6  15   6       43.00       58.85      6.69 o
   7  15   6       11.67       12.76      6.71 o
  -7  16   6        1.14        2.26      6.32 o
  -6  16   6        0.49       -1.93      5.16 o
  -5  16   6        6.21       12.72      5.73 o
  -4  16   6       27.78       17.44      5.76 o
  -3  16   6       95.83      108.04      9.80 o
  -2  16   6       38.71       40.77      5.84 o
  -1  16   6        2.85        0.61      3.83 o
   0  16   6       86.39       95.63      6.88 o
   1  16   6        0.07        4.61      5.02 o
   2  16   6       83.09       82.14      7.27 o
   3  16   6        0.12        3.66      3.45 o
   4  16   6        6.29        1.00      5.46 o
   5  16   6       23.45       27.45      5.79 o
   6  16   6        3.58        3.51      5.83 o
   7  16   6        6.57        1.13      6.16 o
  -6  17   6        5.47        8.93      7.04 o
  -5  17   6        0.34        3.74      6.55 o
  -4  17   6       59.35       66.47      8.02 o
  -3  17   6        0.23        4.45      5.61 o
  -2  17   6       16.58       11.69      5.40 o
  -1  17   6       36.61       67.89      6.38 o
   0  17   6        0.25       -1.92      3.83 o
   1  17   6       14.03        8.72      4.21 o
   2  17   6       41.45       35.51      5.49 o
   3  17   6       64.09       74.99      7.62 o
   4  17   6        1.98       -2.97      6.06 o
   5  17   6        2.70       -4.24      4.24 o
   6  17   6        0.62       12.12      7.18 o
  -5  18   6       40.48       48.07      9.22 o
  -4  18   6        0.81       -3.42      6.20 o
  -3  18   6        7.55        1.82      7.46 o
  -2  18   6       16.53       21.14      8.29 o
  -1  18   6      139.42      144.68      9.75 o
   0  18   6      109.35       89.95      7.41 o
   1  18   6        8.69        9.19      4.71 o
   2  18   6       57.22       45.51      6.07 o
   3  18   6        3.60       -4.07      4.75 o
   4  18   6       57.69       48.44      8.04 o
   5  18   6       65.84       59.08      7.39 o
  -4  19   6       26.94       36.00      8.76 o
  -3  19   6        2.14       -9.39      9.39 o
  -2  19   6        6.00        7.32      9.03 o
  -1  19   6        7.98        9.42      6.85 o
   0  19   6        0.01       -2.04      7.29 o
   1  19   6       36.00       31.35      6.71 o
   2  19   6        0.03        0.65      6.57 o
   3  19   6       20.23       37.77     15.88 o
   4  19   6        4.01       -1.69      8.40 o
  -2  20   6        0.01        1.43      7.79 o
  -1  20   6        0.33       -8.30      8.30 o
   0  20   6        3.64       -3.42      6.39 o
   1  20   6        2.44        3.77      5.98 o
   2  20   6       16.33        7.86      7.44 o
 -11   1   7        1.52        9.15      9.20 o
 -10   1   7       33.52       21.79     12.92 o
  -9   1   7        4.23        4.39      7.23 o
  -8   1   7      194.10      157.03     13.24 o
  -7   1   7      987.01      960.92     18.21 o
  -6   1   7     2552.89     2530.24     32.63 o
  -5   1   7       38.89       43.04      3.61 o
  -4   1   7     1963.54     2016.92     23.00 o
  -3   1   7     2967.53     3355.67     36.71 o
  -2   1   7       72.20       82.31      2.36 o
  -1   1   7      273.96      260.24      4.50 o
   0   1   7      356.67      365.96      6.78 o
   1   1   7        9.60        9.07      1.76 o
   2   1   7     1389.08     1595.36     21.17 o
   3   1   7     1123.56     1378.63     18.70 o
   4   1   7      135.52      141.42      4.57 o
   5   1   7      605.87      602.79      9.73 o
   6   1   7       87.96       86.68      3.21 o
   7   1   7      138.65      134.99      8.63 o
   8   1   7        2.70       -3.66      3.66 o
   9   1   7       17.32        5.61      4.63 o
  10   1   7        3.55        9.12      5.23 o
  11   1   7        2.87        0.31      6.29 o
 -11   2   7        2.36        9.55     11.93 o
 -10   2   7        7.03        7.39     11.57 o
  -9   2   7        0.78        7.72      7.45 o
  -8   2   7      146.30      145.21      7.63 o
  -7   2   7      241.02      249.55      7.23 o
  -6   2   7      225.49      227.75      4.24 o
  -5   2   7       14.20       15.19      1.73 o
  -4   2   7      121.77      120.92      3.26 o
  -3   2   7      113.61      133.13      2.63 o
  -2   2   7       20.44       25.82      1.41 o
  -1   2   7      259.02      287.33      5.44 o
   0   2   7      903.04      922.71     15.86 o
   1   2   7      216.54      213.09      5.54 o
   2   2   7      226.58      178.49      4.33 o
   3   2   7       47.89       50.37      2.76 o
   4   2   7       21.58       10.90      1.94 o
   5   2   7        8.01        7.71      1.87 o
   6   2   7        2.33        2.41      1.51 o
   7   2   7       21.15       22.79      4.88 o
   8   2   7       94.35       90.14      7.14 o
   9   2   7        3.90        3.27      4.39 o
  10   2   7        3.38        8.57      5.03 o
  11   2   7        0.00        9.28      5.86 o
 -11   3   7        0.75        5.40     13.70 o
 -10   3   7       61.84       52.10     16.09 o
  -9   3   7       58.15       59.75      5.16 o
  -8   3   7        0.00       -0.75      3.03 o
  -7   3   7      173.95      165.72      5.09 o
  -6   3   7      475.38      509.86      7.48 o
  -5   3   7      150.42      147.87      5.45 o
  -4   3   7        4.10        9.29      2.16 o
  -3   3   7        7.80       16.81      1.29 o
  -2   3   7      174.02      219.23      4.75 o
  -1   3   7      878.11      867.02     12.36 o
   0   3   7     3690.16     3781.23     50.06 o
   1   3   7      157.70      156.24      5.14 o
   2   3   7      155.30      180.91      4.58 o
   3   3   7       55.67       64.73      2.88 o
   4   3   7       33.69       35.92      2.70 o
   5   3   7      110.89      117.04      3.25 o
   6   3   7       12.21        9.86      1.90 o
   7   3   7        0.21       -3.82      3.82 o
   8   3   7       24.94       26.07      5.19 o
   9   3   7        3.33        0.75      4.38 o
  10   3   7        7.78        2.79      4.79 o
  11   3   7        0.88        7.88      5.67 o
 -11   4   7       49.28       54.69     19.51 o
 -10   4   7       86.84       98.49     19.72 o
  -9   4   7       52.39       61.93      6.10 o
  -8   4   7        0.08       -0.86      2.70 o
  -7   4   7      134.86      137.26      6.56 o
  -6   4   7      108.54      101.03      4.54 o
  -5   4   7       73.10       84.04      4.58 o
  -4   4   7      598.33      634.93      9.43 o
  -3   4   7        0.40       -0.83      0.90 o
  -2   4   7     1485.67     1627.57     19.59 o
  -1   4   7      201.61      221.31      5.19 o
   0   4   7       73.86       56.92      5.06 o
   1   4   7      501.62      602.79     11.15 o
   2   4   7      174.14      180.36      4.65 o
   3   4   7       27.13       18.87      1.89 o
   4   4   7       53.99       57.46      2.60 o
   5   4   7      193.47      192.64      4.45 o
   6   4   7       12.04       10.82      2.22 o
   7   4   7       57.20       52.38      3.97 o
   8   4   7       39.13       40.17      5.76 o
   9   4   7        0.02        5.02      4.77 o
  10   4   7        1.20        3.17      5.08 o
  11   4   7        2.20        9.40      7.89 o
 -11   5   7       29.41       17.64     14.63 o
 -10   5   7       24.94       42.24     16.50 o
  -9   5   7      119.02      109.61      5.81 o
  -8   5   7        4.91        1.26      3.97 o
  -7   5   7        0.36       -2.48      2.48 o
  -6   5   7      182.65      173.27      6.28 o
  -5   5   7       42.76       43.09      3.21 o
  -4   5   7      585.48      594.71      9.07 o
  -3   5   7     2103.47     2304.96     26.89 o
  -2   5   7     4182.30     4297.58     47.43 o
  -1   5   7     1444.94     1562.31     21.04 o
   0   5   7       41.05       74.77      3.06 o
   1   5   7       48.78       60.14      2.90 o
   2   5   7       68.34       47.89      2.77 o
   3   5   7        1.45        2.18      1.48 o
   4   5   7       13.77       14.85      1.92 o
   5   5   7        1.77        0.61      1.66 o
   6   5   7        6.65        6.09      2.27 o
   7   5   7      302.21      285.24      8.53 o
   8   5   7        0.94       -0.21      3.95 o
   9   5   7       53.55       61.97      8.37 o
  10   5   7        3.71        3.62      5.24 o
  11   5   7        3.78        9.17      7.33 o
 -11   6   7        1.10       -8.82     10.59 o
 -10   6   7       42.36       34.56      6.48 o
  -9   6   7        8.26        3.31      3.79 o
  -8   6   7       77.47       84.82      5.78 o
  -7   6   7       66.35       64.49      4.60 o
  -6   6   7       49.75       54.60      3.69 o
  -5   6   7       65.23       71.87      4.54 o
  -4   6   7      216.37      221.77      7.04 o
  -3   6   7     1230.73     1227.63     15.08 o
  -2   6   7      660.83      682.97     10.48 o
  -1   6   7      253.28      230.37      6.61 o
   0   6   7     1069.05     1086.17     13.90 o
   1   6   7      545.71      520.82      8.34 o
   2   6   7       86.76       59.80      2.98 o
   3   6   7     1225.53     1186.65     14.27 o
   4   6   7       86.28       73.85      3.16 o
   5   6   7        2.12       -0.98      1.78 o
   6   6   7      255.74      233.23      6.32 o
   7   6   7       23.12       24.41      2.84 o
   8   6   7       84.03       71.57      9.40 o
   9   6   7       12.38       12.14      5.27 o
  10   6   7       30.27       41.65      7.01 o
 -11   7   7        0.02       -1.35     13.18 o
 -10   7   7       22.72       18.44      7.32 o
  -9   7   7       31.17       35.07      5.03 o
  -8   7   7       21.70       21.70      4.51 o
  -7   7   7       16.65       15.36      3.56 o
  -6   7   7       44.05       57.73      4.01 o
  -5   7   7      379.46      389.08     10.17 o
  -4   7   7        2.51        1.69      1.81 o
  -3   7   7      235.34      210.30      5.07 o
  -2   7   7      210.56      279.88      6.21 o
  -1   7   7      569.74      587.97     11.70 o
   0   7   7      146.96      162.94      4.47 o
   1   7   7      142.18      154.22      4.49 o
   2   7   7      143.22      160.08      5.54 o
   3   7   7      253.20      239.93      6.02 o
   4   7   7      322.74      342.82      6.58 o
   5   7   7     1611.11     1526.09     18.05 o
   6   7   7      795.42      769.74     12.97 o
   7   7   7       61.60       59.20      3.92 o
   8   7   7        7.84       10.51      4.89 o
   9   7   7       11.50       10.06      5.41 o
  10   7   7        0.27        4.34      5.52 o
 -10   8   7       29.93       27.86      9.70 o
  -9   8   7       36.70       45.88     10.96 o
  -8   8   7      107.96      114.68     11.35 o
  -7   8   7       53.95       62.38      5.15 o
  -6   8   7      282.11      278.46      9.09 o
  -5   8   7      112.83      110.06      7.13 o
  -4   8   7     1042.86     1013.51     14.68 o
  -3   8   7      122.28      108.92      3.98 o
  -2   8   7      565.16      565.95      9.86 o
  -1   8   7      189.51      160.20      4.94 o
   0   8   7      194.79      209.68      5.30 o
   1   8   7      398.53      415.21      8.83 o
   2   8   7       48.44       60.17      3.38 o
   3   8   7      226.03      228.83      5.87 o
   4   8   7      132.43      128.79      6.06 o
   5   8   7       78.80       99.85      4.05 o
   6   8   7     1052.53     1021.10     20.53 o
   7   8   7      101.71       96.28      4.91 o
   8   8   7       49.52       51.85      6.79 o
   9   8   7        1.88       -4.89      4.89 o
  10   8   7        3.18       -0.93      5.23 o
 -10   9   7        1.60       -1.61      4.78 o
  -9   9   7       86.98       85.21      7.43 o
  -8   9   7        9.50        0.71      4.38 o
  -7   9   7       98.99      108.38      6.67 o
  -6   9   7      135.61      137.90      9.00 o
  -5   9   7       80.51       71.73      4.82 o
  -4   9   7      343.62      365.14      8.24 o
  -3   9   7      604.93      593.08     12.70 o
  -2   9   7      407.79      375.89      8.28 o
  -1   9   7        0.28        0.19      1.67 o
   0   9   7     2131.66     2065.75     25.15 o
   1   9   7      123.10      132.84      4.76 o
   2   9   7     2334.09     2290.76     27.10 o
   3   9   7        1.24       -0.82      2.00 o
   4   9   7      314.63      310.69      6.73 o
   5   9   7      471.85      445.31      7.78 o
   6   9   7        9.30       14.36      3.06 o
   7   9   7      295.01      282.88     10.89 o
   8   9   7        5.63        4.27      4.99 o
   9   9   7       29.94       24.78      6.51 o
  10   9   7        0.34       -3.59      5.47 o
 -10  10   7       18.24       17.19      5.87 o
  -9  10   7        0.03       -3.92      4.68 o
  -8  10   7       24.42       19.51      5.38 o
  -7  10   7       10.62       11.50      4.44 o
  -6  10   7       23.12       38.40      5.56 o
  -5  10   7      322.95      331.11     10.72 o
  -4  10   7      212.94      217.11      7.64 o
  -3  10   7      639.40      647.17     11.44 o
  -2  10   7        0.23       -0.39      2.23 o
  -1  10   7     1048.08      961.54     15.18 o
   0  10   7      283.44      279.18      6.90 o
   1  10   7      777.45      744.31     12.08 o
   2  10   7      120.14       92.40      4.40 o
   3  10   7     1171.23     1042.91     15.34 o
   4  10   7      115.22      121.95      4.33 o
   5  10   7       11.06       10.04      2.71 o
   6  10   7       48.29       64.00      4.93 o
   7  10   7        6.52        7.63      3.28 o
   8  10   7       93.24       98.70      9.11 o
   9  10   7        5.34        5.63      5.78 o
  -9  11   7       59.38       71.38     10.12 o
  -8  11   7       23.81       21.93      6.04 o
  -7  11   7       11.68       13.58      4.68 o
  -6  11   7       14.58       12.87      4.38 o
  -5  11   7      298.74      302.32     10.87 o
  -4  11   7       74.08       69.86      5.30 o
  -3  11   7      503.38      490.06     10.12 o
  -2  11   7      857.17      841.99     14.05 o
  -1  11   7       29.05       19.62      2.92 o
   0  11   7      340.18      307.69      8.00 o
   1  11   7      772.02      729.60     13.12 o
   2  11   7      498.23      460.28      9.29 o
   3  11   7      484.86      429.23      9.03 o
   4  11   7        5.26        8.87      2.40 o
   5  11   7      130.55      128.70      5.90 o
   6  11   7       72.26       68.03      6.61 o
   7  11   7       86.40       81.02      5.44 o
   8  11   7        2.06       10.83      6.73 o
   9  11   7       37.32       46.22      7.71 o
  -9  12   7       39.61       61.27     10.53 o
  -8  12   7       72.12       83.90      8.66 o
  -7  12   7        0.42        3.64      4.69 o
  -6  12   7        0.47       -1.69      3.97 o
  -5  12   7       78.88       79.56      6.86 o
  -4  12   7      445.05      440.23     13.26 o
  -3  12   7      324.35      335.32     10.50 o
  -2  12   7       22.38       15.97      3.15 o
  -1  12   7       44.57       54.59      4.18 o
   0  12   7       12.00        8.47      2.69 o
   1  12   7      519.71      517.85     10.23 o
   2  12   7      819.97      719.99     12.39 o
   3  12   7       33.81       33.10      3.51 o
   4  12   7       35.40       34.33      3.55 o
   5  12   7       18.70       15.60      3.71 o
   6  12   7      221.93      219.49      8.52 o
   7  12   7       41.05       33.63      4.43 o
   8  12   7      135.40      131.79     10.61 o
   9  12   7        0.09        6.42      6.57 o
  -9  13   7       32.77       34.67      7.26 o
  -8  13   7      101.54      119.25     12.96 o
  -7  13   7      197.48      203.71     10.59 o
  -6  13   7       44.02       51.70      6.60 o
  -5  13   7       84.31       78.72      8.81 o
  -4  13   7      228.80      233.58     11.35 o
  -3  13   7        3.10        8.67      3.90 o
  -2  13   7        9.83       16.95      3.68 o
  -1  13   7        8.43        6.56      3.04 o
   0  13   7        3.16        2.13      2.83 o
   1  13   7      111.91      123.05      5.49 o
   2  13   7      387.14      401.91      9.22 o
   3  13   7       10.08        8.46      3.12 o
   4  13   7       43.87       38.34      4.21 o
   5  13   7       15.55       14.58      3.92 o
   6  13   7        1.55        6.94      7.52 o
   7  13   7       77.05       85.30      5.90 o
   8  13   7        6.02        9.96      6.51 o
  -8  14   7       47.03       66.78     16.25 o
  -7  14   7        7.13       14.06      5.65 o
  -6  14   7        0.64        0.71      4.63 o
  -5  14   7      151.62      160.51      9.52 o
  -4  14   7      161.17      156.59      9.24 o
  -3  14   7       31.98       37.89      6.45 o
  -2  14   7       82.03       85.70      9.46 o
  -1  14   7       18.96        8.85      4.27 o
   0  14   7        4.73        4.73      3.58 o
   1  14   7      134.45      127.34      8.45 o
   2  14   7       55.80       55.22      6.14 o
   3  14   7       29.04       21.31      3.89 o
   4  14   7       82.92       80.79      6.11 o
   5  14   7       22.90       23.79      4.68 o
   6  14   7        0.81        0.55      4.08 o
   7  14   7        6.05        6.91      5.84 o
   8  14   7       28.02       33.93      7.83 o
  -7  15   7       54.63       47.56      7.15 o
  -6  15   7       28.23       32.80      6.58 o
  -5  15   7       24.47       33.53      6.42 o
  -4  15   7       51.04       37.17      6.50 o
  -3  15   7      111.67      113.11      9.38 o
  -2  15   7       34.36       25.28      4.48 o
  -1  15   7        0.43        0.00      3.38 o
   0  15   7        0.04       -1.60      3.31 o
   1  15   7      210.01      191.21      8.43 o
   2  15   7       88.56       85.41      6.46 o
   3  15   7       51.84       55.75      5.19 o
   4  15   7        4.45        7.11      4.33 o
   5  15   7       46.70       54.10      6.08 o
   6  15   7        2.50       -0.31      4.33 o
   7  15   7       13.71        9.69      6.77 o
  -7  16   7        5.39        2.97      6.62 o
  -6  16   7        1.45       -0.48      5.97 o
  -5  16   7       59.24       58.89      7.66 o
  -4  16   7       44.20       39.43      6.83 o
  -3  16   7        2.95        1.02      5.36 o
  -2  16   7       21.98       21.84      5.43 o
  -1  16   7        0.82       -2.68      3.91 o
   0  16   7       10.45        4.65      3.83 o
   1  16   7      177.08      204.11     10.81 o
   2  16   7       93.42       96.17      7.02 o
   3  16   7        0.01        0.02      3.65 o
   4  16   7        1.40        7.26      4.63 o
   5  16   7        6.28       -3.40      4.44 o
   6  16   7       30.13       29.42      6.05 o
  -6  17   7        7.34        7.76      7.24 o
  -5  17   7       27.94       33.85      8.11 o
  -4  17   7       20.25       31.53      8.07 o
  -3  17   7       20.01       10.36     11.64 o
  -2  17   7        9.70        7.60      5.96 o
  -1  17   7        0.25        2.74      4.07 o
   0  17   7       11.36        4.71      4.19 o
   1  17   7       20.49       24.60      4.94 o
   2  17   7       85.58       71.56      6.71 o
   3  17   7        1.18       -1.62      4.07 o
   4  17   7       18.17       13.33      6.97 o
   5  17   7       35.10       30.46      6.44 o
   6  17   7        9.25       15.78      7.21 o
  -5  18   7        8.51        5.10      7.18 o
  -4  18   7       76.22       88.04     10.53 o
  -3  18   7       40.18       45.67     11.62 o
  -2  18   7        2.61       17.72      8.22 o
  -1  18   7        0.94        5.83      5.08 o
   0  18   7       11.71       -1.40      4.30 o
   1  18   7       67.64       82.88      7.34 o
   2  18   7       14.89       11.31      4.85 o
   3  18   7        0.60        1.22      5.15 o
   4  18   7        0.08       -0.30      6.63 o
   5  18   7        1.34        0.24      6.71 o
  -4  19   7        0.48       -1.23      9.32 o
  -3  19   7        2.92       -4.28      9.91 o
  -2  19   7        8.75       10.55      8.46 o
  -1  19   7       66.79       86.22     12.43 o
   0  19   7       42.42       55.19      7.50 o
   1  19   7        7.50        4.64      6.88 o
   2  19   7       62.90       85.68     32.90 o
   3  19   7        2.44       -0.20      7.97 o
  -2  20   7        4.04        0.44      8.33 o
  -1  20   7        1.73        8.39      8.76 o
   0  20   7        0.40       -6.30      6.56 o
   1  20   7       11.85       15.92      8.22 o
 -11   0   8       95.56       95.17     21.69 o
 -10   0   8       12.54        8.41     12.66 o
  -9   0   8      239.51      235.68     23.56 o
  -8   0   8        6.89       15.05     10.17 o
  -7   0   8       50.74       70.97      6.81 o
  -6   0   8     1097.28     1234.86     21.39 o
  -5   0   8     3436.18     3632.01     56.45 o
  -4   0   8       82.81      129.01      7.00 o
  -3   0   8      281.80      326.77      6.29 o
  -2   0   8     1067.78     1129.89     16.89 o
  -1   0   8     2879.97     3018.74     47.11 o
   0   0   8     3249.88     3311.16     51.35 o
   1   0   8     5501.35     5849.60    107.47 o
   2   0   8     1916.07     2318.78     46.49 o
   3   0   8      575.93      612.01     16.58 o
   4   0   8       63.39       50.63      4.11 o
   5   0   8     1467.32     1535.08     28.11 o
   6   0   8     2690.81     2558.77     44.62 o
   7   0   8      720.97      696.91     15.62 o
   8   0   8       36.29       41.20      9.55 o
   9   0   8       74.76       97.03     13.28 o
  10   0   8       80.00       76.28     13.28 o
  11   0   8        1.13       -0.93      8.82 o
 -11   1   8       25.11        9.31     10.21 o
 -10   1   8       44.66       54.66     11.70 o
  -9   1   8        0.23       13.64     12.30 o
  -8   1   8       85.71       77.23     13.18 o
  -7   1   8       39.23       46.86      2.93 o
  -6   1   8      662.04      657.63      8.61 o
  -5   1   8       68.04       74.09      4.15 o
  -4   1   8       38.40       41.05      2.62 o
  -3   1   8     1199.92     1157.70     12.04 o
  -2   1   8      239.00      212.42      3.89 o
  -1   1   8      186.66      233.78      4.42 o
   0   1   8     2161.75     2293.86     28.40 o
   1   1   8      388.96      390.84      8.33 o
   2   1   8       43.67       30.01      2.82 o
   3   1   8      554.43      559.68     15.05 o
   4   1   8     1415.50     1471.30     20.69 o
   5   1   8       49.38       50.92      4.71 o
   6   1   8      790.34      784.04     12.36 o
   7   1   8       35.48       31.29      2.07 o
   8   1   8       37.31       42.26      5.87 o
   9   1   8       56.54       68.48      6.97 o
  10   1   8        8.42       16.10      6.93 o
  11   1   8       48.38       53.28      8.91 o
 -11   2   8        2.52        2.49     12.25 o
 -10   2   8       40.34       27.24     10.42 o
  -9   2   8      148.78      133.63     14.08 o
  -8   2   8       49.48       47.92      4.19 o
  -7   2   8       95.54       75.24      3.47 o
  -6   2   8       58.43       62.18      3.62 o
  -5   2   8      179.17      169.02      3.83 o
  -4   2   8      349.93      357.47      8.47 o
  -3   2   8      804.24      874.56     10.05 o
  -2   2   8        5.03        1.53      1.20 o
  -1   2   8      662.32      680.13     10.27 o
   0   2   8     2251.01     2164.43     27.08 o
   1   2   8      807.74     1063.52     16.94 o
   2   2   8     2285.46     2649.50     32.98 o
   3   2   8      966.00      996.75     15.68 o
   4   2   8      311.62      371.63      7.82 o
   5   2   8       66.57       77.48      4.31 o
   6   2   8       35.30       41.29      3.34 o
   7   2   8       16.12       10.56      2.29 o
   8   2   8        0.03        4.28      4.07 o
   9   2   8       18.29       13.79      5.26 o
  10   2   8       11.58        6.87      5.55 o
  11   2   8       12.32       14.69     12.66 o
 -11   3   8       13.91       13.91     13.91 o
 -10   3   8       33.24       24.08     14.43 o
  -9   3   8       12.76        7.37     11.62 o
  -8   3   8      151.15      141.33      5.12 o
  -7   3   8      186.26      170.47      6.66 o
  -6   3   8       25.65       28.37      2.95 o
  -5   3   8      302.87      296.45      5.37 o
  -4   3   8      573.36      595.73     10.21 o
  -3   3   8     1624.86     1747.01     27.67 o
  -2   3   8      228.27      231.72      5.09 o
  -1   3   8      761.68      711.11     10.83 o
   0   3   8      525.31      590.53     10.80 o
   1   3   8       81.06       99.51      4.13 o
   2   3   8     1951.21     2149.00     27.53 o
   3   3   8        1.24        0.76      1.65 o
   4   3   8      464.21      457.61      8.27 o
   5   3   8      714.78      646.05      9.17 o
   6   3   8        9.54        9.62      2.42 o
   7   3   8      253.52      247.50      5.75 o
   8   3   8        7.47        1.26      5.28 o
   9   3   8       78.88       96.99     11.88 o
  10   3   8        1.67        5.25      5.31 o
  11   3   8        6.27        0.31      6.31 o
 -11   4   8        7.03        7.68     13.18 o
 -10   4   8        1.60        9.86     12.66 o
  -9   4   8      115.56      111.01      7.91 o
  -8   4   8       12.29       13.16      3.10 o
  -7   4   8      221.79      245.73      7.02 o
  -6   4   8     1134.85     1053.97     18.07 o
  -5   4   8      219.77      229.49      5.72 o
  -4   4   8     1142.98     1101.73     14.61 o
  -3   4   8      124.93      134.08      5.20 o
  -2   4   8     2683.93     2694.42     30.86 o
  -1   4   8        9.03        5.54      1.69 o
   0   4   8      884.07      870.47     14.67 o
   1   4   8      437.56      459.36      9.55 o
   2   4   8      199.90      244.19      6.83 o
   3   4   8      145.15      158.78      4.20 o
   4   4   8       58.83       55.97      2.75 o
   5   4   8     1184.20     1201.55     14.54 o
   6   4   8     2163.21     2085.13     26.58 o
   7   4   8        0.70       -1.77      1.77 o
   8   4   8       53.55       45.72      6.11 o
   9   4   8       94.46      107.43     13.87 o
  10   4   8       35.46       35.49      9.76 o
 -11   5   8       13.40       22.10     15.05 o
 -10   5   8       18.08       18.68     12.97 o
  -9   5   8        6.81       10.06      3.47 o
  -8   5   8       20.83       34.83      7.30 o
  -7   5   8      119.65      122.96      6.39 o
  -6   5   8       78.64       99.38      4.95 o
  -5   5   8     1113.17     1058.44     18.52 o
  -4   5   8        0.67        3.91      1.70 o
  -3   5   8      458.89      421.96      9.42 o
  -2   5   8      215.54      240.63      5.42 o
  -1   5   8      836.56      734.04     11.85 o
   0   5   8     2457.07     2458.38     31.61 o
   1   5   8      732.19      706.24     10.99 o
   2   5   8     1877.95     1923.92     24.01 o
   3   5   8      700.96      626.53      8.94 o
   4   5   8     1391.41     1387.34     16.26 o
   5   5   8       26.77       28.62      2.55 o
   6   5   8      139.26      131.76      4.97 o
   7   5   8        0.82       -2.24      2.24 o
   8   5   8       11.59       16.75      9.06 o
   9   5   8        6.59        9.22      6.31 o
  10   5   8        8.27       12.72      5.82 o
 -11   6   8       96.25      118.10     23.77 o
 -10   6   8        3.35       -3.74     11.83 o
  -9   6   8      108.76      117.86      6.61 o
  -8   6   8        6.40       10.64      4.59 o
  -7   6   8       13.32       21.18      5.21 o
  -6   6   8        3.96        3.28      2.64 o
  -5   6   8      537.09      551.04     12.34 o
  -4   6   8      784.87      798.45     17.98 o
  -3   6   8      531.44      585.35      9.99 o
  -2   6   8      402.43      386.42      7.33 o
  -1   6   8     1979.78     2122.91     30.38 o
   0   6   8        8.65        0.51      2.57 o
   1   6   8      788.29      792.29     12.22 o
   2   6   8      223.01      222.40      5.41 o
   3   6   8       23.42       18.86      2.20 o
   4   6   8       29.56       27.95      2.44 o
   5   6   8      450.29      422.12      7.58 o
   6   6   8      718.04      665.98     11.72 o
   7   6   8      171.43      154.84      5.80 o
   8   6   8       54.81       43.67      6.43 o
   9   6   8        7.21        5.29      4.96 o
  10   6   8       10.23       13.32      7.15 o
 -10   7   8       18.82       12.51      5.97 o
  -9   7   8        6.67       11.14      4.23 o
  -8   7   8      109.77      103.26      7.95 o
  -7   7   8       60.91       55.68      4.81 o
  -6   7   8       95.88       92.55      4.81 o
  -5   7   8      104.11      102.38      5.58 o
  -4   7   8      104.24      103.97      5.14 o
  -3   7   8      242.00      262.27      5.77 o
  -2   7   8      112.33       93.51      3.84 o
  -1   7   8      260.42      278.08      6.04 o
   0   7   8      983.07     1087.86     14.49 o
   1   7   8       19.45       18.25      2.69 o
   2   7   8      361.33      332.14      6.92 o
   3   7   8        8.76       11.61      2.30 o
   4   7   8      307.66      316.18      6.46 o
   5   7   8      322.51      296.48      6.48 o
   6   7   8        0.01        1.31      3.15 o
   7   7   8        0.23        1.19      2.57 o
   8   7   8       77.14       84.92      7.86 o
   9   7   8       15.78       14.57      5.96 o
  10   7   8        1.54        0.96      6.37 o
 -10   8   8       15.89       10.49      9.60 o
  -9   8   8       17.22       17.19      4.98 o
  -8   8   8        0.95        3.05      4.20 o
  -7   8   8       42.21       37.12      4.65 o
  -6   8   8       17.15       16.71      3.45 o
  -5   8   8        0.84       -1.46      2.81 o
  -4   8   8       37.66       28.30      4.09 o
  -3   8   8      240.89      264.79      6.10 o
  -2   8   8       79.70       73.03      3.77 o
  -1   8   8       41.94       38.06      3.39 o
   0   8   8      275.64      277.79      8.30 o
   1   8   8     1014.64     1014.02     19.71 o
   2   8   8       38.92       43.93      3.21 o
   3   8   8      258.11      280.08      7.09 o
   4   8   8       34.01       44.03      3.14 o
   5   8   8      501.55      511.58      8.92 o
   6   8   8      191.60      172.29      6.11 o
   7   8   8       70.44       62.77      7.12 o
   8   8   8        8.96       12.37      5.41 o
   9   8   8       39.17       47.76     10.35 o
  10   8   8        7.55       -5.53      6.15 o
 -10   9   8        0.01        4.69      6.70 o
  -9   9   8       11.01        4.71      5.05 o
  -8   9   8        0.01        3.68      4.55 o
  -7   9   8        7.66       12.55      4.11 o
  -6   9   8        7.75        4.07      3.86 o
  -5   9   8       74.55       72.79      4.94 o
  -4   9   8        1.21        8.23      3.41 o
  -3   9   8       84.65       95.51      4.17 o
  -2   9   8      114.24      119.06      4.77 o
  -1   9   8      149.32      138.92      7.54 o
   0   9   8       27.08       27.14      2.92 o
   1   9   8       50.77       38.68      3.28 o
   2   9   8      111.56       99.92      4.44 o
   3   9   8        1.72       -1.66      2.17 o
   4   9   8       95.71       99.45      4.83 o
   5   9   8      136.15      125.83      4.68 o
   6   9   8      160.87      156.14      5.99 o
   7   9   8        0.00       -1.09      2.73 o
   8   9   8        6.17        7.18      5.06 o
   9   9   8        0.03       -2.53      5.32 o
 -10  10   8        8.01        9.38      7.27 o
  -9  10   8        6.85        2.58      4.93 o
  -8  10   8       68.65       85.63      7.87 o
  -7  10   8      169.74      191.42      8.89 o
  -6  10   8       73.44       71.97      6.14 o
  -5  10   8       10.77       10.89      3.58 o
  -4  10   8       22.14       35.81      4.57 o
  -3  10   8        1.08        3.16      2.66 o
  -2  10   8        0.44        5.99      2.52 o
  -1  10   8       74.98       81.05      4.43 o
   0  10   8     1264.70     1248.48     17.29 o
   1  10   8       25.96       19.34      2.88 o
   2  10   8       75.82       74.17      4.84 o
   3  10   8       88.33       79.00      4.36 o
   4  10   8       10.47        5.65      2.46 o
   5  10   8       11.37       10.44      2.77 o
   6  10   8        0.77        7.53      3.32 o
   7  10   8       10.62       14.33      3.56 o
   8  10   8       15.41       12.89      3.82 o
   9  10   8        0.00       -3.51      5.19 o
  -9  11   8        0.01       -5.47      5.47 o
  -8  11   8       30.09       30.38      6.49 o
  -7  11   8       64.16       56.32      6.37 o
  -6  11   8        4.52        3.41      3.85 o
  -5  11   8       66.74       64.16      6.17 o
  -4  11   8       84.34       82.69      5.67 o
  -3  11   8        2.46        1.54      2.68 o
  -2  11   8       13.70        7.04      3.08 o
  -1  11   8      144.65      147.28      5.82 o
   0  11   8       71.03       80.16      4.77 o
   1  11   8        1.33        1.45      2.68 o
   2  11   8      201.63      223.87      7.15 o
   3  11   8        6.82       17.45      3.13 o
   4  11   8        7.10        6.04      2.38 o
   5  11   8        2.24       -3.10      3.10 o
   6  11   8       18.71       20.16      5.28 o
   7  11   8        0.04       -0.32      4.12 o
   8  11   8       10.53       20.48      6.24 o
   9  11   8        1.01        2.22      6.47 o
  -9  12   8       12.49        3.16      8.01 o
  -8  12   8       42.45       34.30     13.05 o
  -7  12   8      146.53      169.25      9.41 o
  -6  12   8      335.66      328.39     11.94 o
  -5  12   8       78.06       72.46      9.36 o
  -4  12   8       14.28        4.57      4.11 o
  -3  12   8        0.62       -2.62      3.00 o
  -2  12   8       73.11       67.40      4.57 o
  -1  12   8      729.86      655.72     12.55 o
   0  12   8      407.48      344.28      8.25 o
   1  12   8       56.83       47.94      3.99 o
   2  12   8       22.19       13.34      3.51 o
   3  12   8       47.03       37.17      3.68 o
   4  12   8       10.79        5.76      2.69 o
   5  12   8       35.01       28.57      4.41 o
   6  12   8       35.40       45.26      5.63 o
   7  12   8       13.69       14.33      3.90 o
   8  12   8        7.81       13.27      6.11 o
  -8  13   8       35.73       39.64      9.98 o
  -7  13   8       91.80      101.54     13.57 o
  -6  13   8       32.81       42.53      6.37 o
  -5  13   8       24.15       18.16      5.24 o
  -4  13   8       15.71       19.51      5.10 o
  -3  13   8      247.45      255.04     10.05 o
  -2  13   8       22.39       23.01      3.69 o
  -1  13   8       41.63       43.98      4.34 o
   0  13   8       35.40       35.15      3.95 o
   1  13   8       46.21       35.58      5.74 o
   2  13   8        1.26        4.34      3.44 o
   3  13   8       38.34       34.61      3.89 o
   4  13   8       97.70       99.27      5.75 o
   5  13   8        2.76        1.17      3.35 o
   6  13   8        5.17        5.86      4.20 o
   7  13   8       17.96       13.93      7.37 o
   8  13   8        0.30        6.68      6.03 o
  -8  14   8       39.28       49.43      8.26 o
  -7  14   8       35.92       32.65      6.44 o
  -6  14   8        0.03       -5.56      5.56 o
  -5  14   8       32.34       31.00      6.07 o
  -4  14   8       61.19       64.40      6.93 o
  -3  14   8       45.45       45.82      6.88 o
  -2  14   8       80.81       95.56      6.24 o
  -1  14   8        3.98        1.30      3.16 o
   0  14   8        7.03        0.92      3.11 o
   1  14   8        0.17       -2.25      3.30 o
   2  14   8       33.63       33.16      5.33 o
   3  14   8       94.85       98.95      6.01 o
   4  14   8        6.84        7.52      3.59 o
   5  14   8        3.84        4.08      3.64 o
   6  14   8        0.11       -4.13      4.13 o
   7  14   8        0.14       -0.22      5.72 o
  -7  15   8       37.82       47.92      7.22 o
  -6  15   8       37.98       35.20      6.55 o
  -5  15   8       13.47       11.67      5.49 o
  -4  15   8        0.30       -1.48      4.59 o
  -3  15   8       47.27       49.82      7.61 o
  -2  15   8        2.16       -3.84      3.84 o
  -1  15   8       23.89       19.16      5.04 o
   0  15   8        7.43        6.85      3.90 o
   1  15   8       35.21       36.57      5.14 o
   2  15   8       15.20        8.78      4.17 o
   3  15   8        7.88        5.77      3.56 o
   4  15   8        4.84        9.69      4.64 o
   5  15   8       17.53       12.79      4.95 o
   6  15   8        1.84        9.56      5.57 o
   7  15   8        1.41        4.60      8.06 o
  -7  16   8        6.03       11.28     13.15 o
  -6  16   8        0.01       -2.85      6.08 o
  -5  16   8       18.81       16.95      6.49 o
  -4  16   8       23.78       18.74      5.77 o
  -3  16   8        3.35        2.73      8.49 o
  -2  16   8       79.22       93.48      9.17 o
  -1  16   8        3.32        0.17      3.82 o
   0  16   8       49.28       58.21      6.11 o
   1  16   8       28.34       18.05      4.58 o
   2  16   8       19.78       15.89      4.55 o
   3  16   8        8.13        4.54      4.09 o
   4  16   8        0.63       -0.92      4.54 o
   5  16   8       11.52        8.30      5.11 o
   6  16   8        0.29        0.37      7.30 o
  -6  17   8        0.05        4.77      6.49 o
  -5  17   8        3.99       -0.58      6.46 o
  -4  17   8       39.15       59.12      9.03 o
  -3  17   8      148.10      176.49     12.33 o
  -2  17   8        6.05        0.27      5.45 o
  -1  17   8        7.80        3.80      4.87 o
   0  17   8        4.92        8.68      4.32 o
   1  17   8       50.75       65.41      6.63 o
   2  17   8       25.76       37.48      5.78 o
   3  17   8        1.02       -0.44      5.39 o
   4  17   8        0.09        1.58      5.50 o
   5  17   8       23.01       26.32      5.97 o
  -5  18   8        0.07        0.21      9.42 o
  -4  18   8        0.55       -5.14      6.91 o
  -3  18   8       14.21        7.06      8.16 o
  -2  18   8       17.95       15.26      7.96 o
  -1  18   8       14.88       29.24      7.39 o
   0  18   8       26.37       38.01      6.71 o
   1  18   8       16.15       14.05      4.82 o
   2  18   8       74.70       79.31      7.44 o
   3  18   8       72.92       54.00     11.20 o
   4  18   8        0.01       12.00     16.97 o
  -3  19   8        3.54       -1.92      7.78 o
  -2  19   8        0.88       -4.86      8.30 o
  -1  19   8        1.04       -4.12      7.82 o
   0  19   8        4.29       -0.40      6.23 o
   1  19   8        7.19        4.79      5.54 o
   2  19   8       22.22       34.10      8.15 o
   3  19   8        0.46        3.65     12.04 o
  -1  20   8        7.42        7.58     11.83 o
   0  20   8        0.13       -6.41      6.41 o
 -11   1   9        1.69        8.88      9.56 o
 -10   1   9        5.58       -2.04      8.10 o
  -9   1   9      110.43       99.38     23.51 o
  -8   1   9       78.68       59.00     14.53 o
  -7   1   9       36.02       39.90      3.36 o
  -6   1   9      949.17      924.13     11.56 o
  -5   1   9      157.10      152.60      4.43 o
  -4   1   9        0.01        0.72      1.48 o
  -3   1   9       70.40       63.68      2.02 o
  -2   1   9      516.31      496.10      7.53 o
  -1   1   9       56.90       58.05      2.39 o
   0   1   9     2500.29     2898.97     35.49 o
   1   1   9     3448.98     3790.97     51.15 o
   2   1   9       23.66       14.21      2.41 o
   3   1   9      160.53      153.65      4.58 o
   4   1   9       10.56        9.84      2.64 o
   5   1   9      382.26      366.49      8.45 o
   6   1   9        1.76       -2.89      2.89 o
   7   1   9      360.47      337.93      6.59 o
   8   1   9        9.64       -1.15      6.53 o
   9   1   9        0.36       -1.61      5.39 o
  10   1   9        0.16        3.73      6.20 o
  11   1   9        0.56       -0.61      6.30 o
 -11   2   9        3.49       31.34     15.77 o
 -10   2   9       62.24       45.43     11.58 o
  -9   2   9       19.87       10.40      8.32 o
  -8   2   9        6.50       19.30      7.38 o
  -7   2   9        0.41       -0.68      1.86 o
  -6   2   9        8.77       12.01      2.42 o
  -5   2   9       30.99       34.51      2.28 o
  -4   2   9      103.58      113.97      4.38 o
  -3   2   9        8.23        3.42      1.02 o
  -2   2   9       90.20       82.71      3.71 o
  -1   2   9      467.84      458.00      7.95 o
   0   2   9       81.74       64.27      3.01 o
   1   2   9      879.64      970.07     16.19 o
   2   2   9       28.46       19.92      2.61 o
   3   2   9      140.80      139.51      4.86 o
   4   2   9       11.24        8.11      2.26 o
   5   2   9       33.81       39.36      3.41 o
   6   2   9      247.44      207.79      6.74 o
   7   2   9       31.92       27.18      2.75 o
   8   2   9       33.98       23.28      5.21 o
   9   2   9        2.70       -4.60      4.60 o
  10   2   9        9.44        8.83      6.57 o
 -11   3   9        1.80        3.84     14.43 o
 -10   3   9        3.87       18.89     14.11 o
  -9   3   9        0.14       -2.08     10.17 o
  -8   3   9       23.70       21.34      4.13 o
  -7   3   9        5.77        3.50      2.23 o
  -6   3   9        3.05       -0.87      2.08 o
  -5   3   9      124.36      122.43      4.50 o
  -4   3   9      244.51      230.70      4.91 o
  -3   3   9      579.36      554.64     12.40 o
  -2   3   9        2.52        2.77      1.60 o
  -1   3   9      340.32      260.19      5.75 o
   0   3   9      242.93      252.67      6.63 o
   1   3   9       27.76       31.53      2.96 o
   2   3   9       62.04       67.47      3.05 o
   3   3   9        3.04       -0.62      2.22 o
   4   3   9      136.39      129.47      4.49 o
   5   3   9       90.57       88.51      4.25 o
   6   3   9      235.90      217.28      6.13 o
   7   3   9       28.92       21.16      2.59 o
   8   3   9        0.01       -1.73      3.83 o
   9   3   9        0.13       -4.42      4.62 o
  10   3   9        8.86       -3.90      5.96 o
 -11   4   9        0.08       -3.11     14.43 o
 -10   4   9        0.03        5.29     11.83 o
  -9   4   9       11.96        9.14      5.24 o
  -8   4   9        2.75        1.57      2.74 o
  -7   4   9       41.83       46.55      4.15 o
  -6   4   9       19.19       24.84      3.20 o
  -5   4   9       41.87       43.54      4.18 o
  -4   4   9       25.76       24.22      3.40 o
  -3   4   9      250.83      276.44      6.36 o
  -2   4   9      194.86      191.27      5.04 o
  -1   4   9     1110.92     1233.94     17.35 o
   0   4   9      770.85      814.44     14.29 o
   1   4   9     2542.79     2783.15     39.20 o
   2   4   9        1.09        3.37      1.82 o
   3   4   9      251.86      242.53      5.82 o
   4   4   9      135.69      121.35      4.12 o
   5   4   9     1905.93     1887.07     24.69 o
   6   4   9      546.00      492.79      9.54 o
   7   4   9        8.33        8.35      3.31 o
   8   4   9        0.18       -0.58      4.22 o
   9   4   9      105.29      118.86      8.90 o
  10   4   9        0.83        1.30      6.60 o
 -11   5   9       17.18       16.19     16.19 o
 -10   5   9       59.28       69.32     18.16 o
  -9   5   9       23.86       32.42      5.80 o
  -8   5   9       89.55       84.25      5.46 o
  -7   5   9        0.30        3.04      2.71 o
  -6   5   9       30.23       34.70      3.76 o
  -5   5   9      636.42      682.53     13.72 o
  -4   5   9     1478.45     1524.45     21.41 o
  -3   5   9      333.00      376.06      8.41 o
  -2   5   9      132.08      138.81      4.64 o
  -1   5   9      196.95      190.65      5.48 o
   0   5   9     1699.47     1851.27     25.13 o
   1   5   9       53.80       63.99      3.63 o
   2   5   9     1112.40     1122.00     15.93 o
   3   5   9      256.35      235.62      5.78 o
   4   5   9        0.93       -1.08      1.69 o
   5   5   9       23.83       23.49      3.34 o
   6   5   9       16.68       10.99      2.79 o
   7   5   9       84.44       87.02      4.71 o
   8   5   9       42.49       38.69      6.04 o
   9   5   9        0.63        8.41      5.29 o
  10   5   9       15.72       14.42      9.96 o
 -11   6   9        0.26       16.50     15.88 o
 -10   6   9       78.33       69.53     18.16 o
  -9   6   9       24.93       24.45      7.50 o
  -8   6   9       38.86       44.20      6.55 o
  -7   6   9       88.96       87.42      4.91 o
  -6   6   9      281.19      276.89      8.55 o
  -5   6   9       16.75       13.54      4.04 o
  -4   6   9      242.04      259.05      6.56 o
  -3   6   9      928.94      903.74     16.85 o
  -2   6   9       55.19       47.60      2.97 o
  -1   6   9       38.44       26.00      2.80 o
   0   6   9       17.62       20.25      2.41 o
   1   6   9     1344.11     1302.37     17.95 o
   2   6   9      638.15      632.16     10.93 o
   3   6   9       33.80       33.12      2.63 o
   4   6   9       56.62       59.24      3.48 o
   5   6   9      116.18      122.31      4.35 o
   6   6   9      305.89      299.08      7.63 o
   7   6   9       65.35       50.26      4.08 o
   8   6   9        0.31       -3.98      4.21 o
   9   6   9        2.14       -2.40      4.92 o
  10   6   9       22.21       25.84      7.80 o
 -10   7   9        4.26        9.46     10.84 o
  -9   7   9       55.71       67.68      9.30 o
  -8   7   9       23.52       25.05      4.86 o
  -7   7   9      209.64      192.46      7.17 o
  -6   7   9        3.61        7.08      3.61 o
  -5   7   9       41.68       46.45      4.40 o
  -4   7   9        1.54       -1.21      2.41 o
  -3   7   9      127.83      121.31      4.15 o
  -2   7   9      781.41      826.00     12.69 o
  -1   7   9        5.99        4.77      1.89 o
   0   7   9      111.90      113.88      4.44 o
   1   7   9        8.26        5.94      2.03 o
   2   7   9      541.49      533.50      9.33 o
   3   7   9     2682.65     2485.22     26.93 o
   4   7   9      139.54      130.86      4.46 o
   5   7   9       24.42       20.44      2.77 o
   6   7   9      375.21      362.54      8.52 o
   7   7   9       10.38        6.99      3.01 o
   8   7   9        0.88        1.54      4.25 o
   9   7   9        0.08       -4.55      5.68 o
  10   7   9       13.85       13.22     10.17 o
 -10   8   9       21.35       28.48     10.69 o
  -9   8   9       26.76       20.99      5.08 o
  -8   8   9       57.31       49.99      5.88 o
  -7   8   9       82.94       92.60      6.09 o
  -6   8   9        0.11       -2.60      2.60 o
  -5   8   9        9.23        7.69      3.24 o
  -4   8   9        7.02        5.58      3.35 o
  -3   8   9     1426.16     1461.73     18.57 o
  -2   8   9      740.73      765.86     12.42 o
  -1   8   9        1.50        3.33      1.94 o
   0   8   9      353.63      371.29      7.62 o
   1   8   9      191.16      216.88      5.93 o
   2   8   9      298.20      244.65      6.34 o
   3   8   9       12.54       16.37      2.80 o
   4   8   9     1667.94     1574.46     19.54 o
   5   8   9      736.84      728.54     11.23 o
   6   8   9        0.99        1.94      2.47 o
   7   8   9      136.50      136.77      6.19 o
   8   8   9        7.47        5.15      3.85 o
   9   8   9      147.37      170.40     13.39 o
  10   8   9        0.00       -4.51      7.84 o
 -10   9   9        8.12        9.09      6.77 o
  -9   9   9      130.26      148.32     13.07 o
  -8   9   9      153.65      175.37      9.45 o
  -7   9   9       20.35       19.94      4.35 o
  -6   9   9       36.84       44.02      4.46 o
  -5   9   9        1.06        1.36      3.21 o
  -4   9   9      536.32      546.68     13.59 o
  -3   9   9      257.49      270.70      7.13 o
  -2   9   9      997.79      997.17     15.43 o
  -1   9   9      421.71      432.38      9.89 o
   0   9   9      653.79      614.97     11.06 o
   1   9   9       25.97       29.50      4.04 o
   2   9   9       84.74       81.32      4.18 o
   3   9   9     1778.41     1659.21     21.59 o
   4   9   9        4.39        3.88      2.35 o
   5   9   9      197.14      177.76      5.47 o
   6   9   9       93.43       93.87      5.70 o
   7   9   9        3.84        3.46      3.04 o
   8   9   9       76.54       80.75      6.03 o
   9   9   9       20.50       22.75     12.66 o
 -10  10   9        7.65       10.59      8.72 o
  -9  10   9        6.51        8.97      5.69 o
  -8  10   9      112.44      128.23      8.91 o
  -7  10   9       34.55       42.00      5.53 o
  -6  10   9      111.28      131.01      7.58 o
  -5  10   9      319.58      316.09      9.44 o
  -4  10   9       45.73       57.34      5.51 o
  -3  10   9     1312.43     1238.77     20.49 o
  -2  10   9       46.17       52.48      4.26 o
  -1  10   9      613.93      591.58     12.31 o
   0  10   9       40.33       17.68      3.91 o
   1  10   9      602.66      565.56     11.20 o
   2  10   9      310.21      316.97      8.34 o
   3  10   9       50.76       49.48      4.20 o
   4  10   9       26.01       31.65      3.41 o
   5  10   9       58.00       51.58      4.36 o
   6  10   9       57.40       57.46      5.05 o
   7  10   9       53.08       50.04      4.74 o
   8  10   9        0.07       -3.06      3.69 o
   9  10   9       18.81       22.31      8.05 o
  -9  11   9        0.53        0.86      6.23 o
  -8  11   9        0.11        0.43      5.40 o
  -7  11   9      156.42      197.96      9.56 o
  -6  11   9       10.67        4.43      7.62 o
  -5  11   9       46.85       43.67      4.77 o
  -4  11   9      768.47      763.98     15.71 o
  -3  11   9       65.63       61.04      5.12 o
  -2  11   9     1007.13      950.35     17.08 o
  -1  11   9        1.00       -1.54      2.58 o
   0  11   9      200.20      170.16      7.23 o
   1  11   9      663.75      577.99     11.83 o
   2  11   9       16.41        9.53      4.15 o
   3  11   9      157.29      153.12      6.29 o
   4  11   9        2.59        5.03      4.05 o
   5  11   9        8.36        8.97      3.96 o
   6  11   9       42.48       39.28      5.44 o
   7  11   9       20.56       23.29      4.14 o
   8  11   9      122.89      131.16      7.90 o
   9  11   9        5.17       12.39      7.69 o
  -9  12   9       45.12       48.91      9.16 o
  -8  12   9       12.92       27.68      6.58 o
  -7  12   9       22.36       33.17      5.91 o
  -6  12   9       20.00       15.15      5.02 o
  -5  12   9       59.25       58.67      6.39 o
  -4  12   9       27.28       19.58      4.20 o
  -3  12   9      287.51      281.46      8.49 o
  -2  12   9        4.24        1.60      2.99 o
  -1  12   9       16.37       11.47      3.46 o
   0  12   9      377.82      354.00     13.57 o
   1  12   9      115.42      104.74      5.58 o
   2  12   9      685.26      690.68     13.57 o
   3  12   9        0.31        4.25      2.79 o
   4  12   9      240.71      263.42      7.12 o
   5  12   9      152.43      146.83      7.28 o
   6  12   9       33.24       48.87      5.97 o
   7  12   9       69.67       69.76      6.76 o
   8  12   9       10.92       23.57      5.52 o
  -8  13   9       25.37       39.79      7.80 o
  -7  13   9       39.77       54.75     10.37 o
  -6  13   9       48.19       68.04      7.28 o
  -5  13   9      148.33      153.36      9.18 o
  -4  13   9       65.88       69.52      6.91 o
  -3  13   9      120.93      113.66      7.75 o
  -2  13   9       39.61       35.09      4.25 o
  -1  13   9      347.26      336.64      9.14 o
   0  13   9       62.12       50.24      4.61 o
   1  13   9       16.85       22.61      3.85 o
   2  13   9       10.56        3.35      2.81 o
   3  13   9      282.22      263.04      7.90 o
   4  13   9       13.89       17.03      3.38 o
   5  13   9       22.75       34.42      4.81 o
   6  13   9       33.53       39.95      5.85 o
   7  13   9        0.03        1.47      4.02 o
   8  13   9       35.07       33.86      9.87 o
  -8  14   9       70.16       86.57      9.78 o
  -7  14   9       40.92       54.69      7.35 o
  -6  14   9       14.27        7.97      5.15 o
  -5  14   9       58.54       58.31      7.14 o
  -4  14   9        9.81        3.07      4.70 o
  -3  14   9       32.95       33.37      6.61 o
  -2  14   9        3.21        0.97      3.14 o
  -1  14   9      145.69      141.92      9.72 o
   0  14   9      130.66      135.58      7.43 o
   1  14   9       37.17       34.58      5.72 o
   2  14   9      319.30      312.01      9.52 o
   3  14   9        0.15        1.92      3.03 o
   4  14   9       23.49       23.94      4.38 o
   5  14   9        0.30        8.71      3.85 o
   6  14   9        4.89        8.60      4.47 o
   7  14   9       23.09       26.27      7.40 o
  -7  15   9       39.45       57.14     11.78 o
  -6  15   9       25.37       20.15      5.87 o
  -5  15   9        3.21       -0.16      4.95 o
  -4  15   9      119.03      105.29      8.66 o
  -3  15   9        1.77        3.06      5.01 o
  -2  15   9       77.02       76.74      7.16 o
  -1  15   9        8.49        6.62      4.06 o
   0  15   9        3.79        2.53      3.22 o
   1  15   9      111.41      122.33      8.32 o
   2  15   9       21.02       21.20      4.50 o
   3  15   9       41.35       35.71      5.68 o
   4  15   9        3.40       -3.83      4.13 o
   5  15   9        2.38       -4.34      4.34 o
   6  15   9       25.48       25.09      5.28 o
   7  15   9        6.73       14.61      9.08 o
  -6  16   9        1.87       -4.68      6.04 o
  -5  16   9        3.46        3.55      5.94 o
  -4  16   9        9.51       10.65      5.42 o
  -3  16   9       10.85        1.42      6.30 o
  -2  16   9        9.30        7.59      6.10 o
  -1  16   9       59.20       66.45      6.33 o
   0  16   9       31.22       36.10      5.35 o
   1  16   9       42.04       41.82      5.53 o
   2  16   9       52.47       50.95      5.99 o
   3  16   9        4.87        3.31      4.20 o
   4  16   9       38.84       52.15      9.48 o
   5  16   9       31.52       29.45      6.25 o
   6  16   9        5.53       -0.21      6.50 o
  -6  17   9        0.15       10.87      6.90 o
  -5  17   9        7.12        0.01      6.65 o
  -4  17   9       24.61       30.01      7.78 o
  -3  17   9        3.97        0.31      7.13 o
  -2  17   9       54.64       55.68      8.60 o
  -1  17   9       27.98       27.37      6.32 o
   0  17   9        0.43       -0.25      3.97 o
   1  17   9        5.07        6.25      4.16 o
   2  17   9       26.77       13.50      4.59 o
   3  17   9        0.19        2.25      4.53 o
   4  17   9        0.33        1.53      4.83 o
   5  17   9        0.43       -2.14      4.67 o
  -5  18   9       13.76       16.60     12.45 o
  -4  18   9        0.63       -1.93      7.18 o
  -3  18   9       40.49       60.79     13.02 o
  -2  18   9        1.01       -2.61      6.68 o
  -1  18   9       32.41       19.84      9.86 o
   0  18   9        8.13       -4.94      4.94 o
   1  18   9        6.49        0.88      5.35 o
   2  18   9       52.84       51.48     10.83 o
   3  18   9        6.46       16.08      8.89 o
   4  18   9        1.28       -7.10      7.10 o
  -3  19   9       12.10       19.06      8.02 o
  -2  19   9       34.30       21.89     12.09 o
  -1  19   9       15.49       18.02      9.05 o
   0  19   9       33.05       35.71     11.30 o
   1  19   9        5.75       18.85      6.47 o
   2  19   9       13.10       11.60      7.26 o
 -11   0  10       24.71        1.04     12.76 o
 -10   0  10       58.04       26.15     15.67 o
  -9   0  10      122.13       94.23     18.47 o
  -8   0  10      618.85      605.97     35.49 o
  -7   0  10       96.68       90.01      5.24 o
  -6   0  10      759.10      761.97     20.04 o
  -5   0  10      317.64      295.35     26.39 o
  -4   0  10      129.02      121.57      5.41 o
  -3   0  10        2.49        3.58      1.78 o
  -2   0  10      321.23      323.36      8.29 o
  -1   0  10      290.12      288.73      7.62 o
   0   0  10     1507.07     1701.55     28.47 o
   1   0  10      135.47      142.11      7.52 o
   2   0  10      122.01       67.89      5.80 o
   3   0  10       78.53       82.57      6.71 o
   4   0  10     2906.50     2782.07     71.30 o
   5   0  10      464.72      475.33     16.42 o
   6   0  10       98.68       79.91      7.45 o
   7   0  10        8.87        6.39      3.33 o
   8   0  10      170.72      162.83     16.50 o
   9   0  10      295.96      298.57     22.52 o
  10   0  10       11.74        3.63      9.55 o
 -11   1  10        7.24       -8.78      8.78 o
 -10   1  10       18.96       19.36      9.94 o
  -9   1  10        2.71        7.38      8.13 o
  -8   1  10      121.01      115.28     13.85 o
  -7   1  10       65.56       47.62      3.12 o
  -6   1  10        8.58        0.52      2.45 o
  -5   1  10      149.08      138.85      5.24 o
  -4   1  10      489.77      461.55      8.37 o
  -3   1  10      737.18      726.39     13.14 o
  -2   1  10     1428.53     1373.57     16.96 o
  -1   1  10      525.77      553.21     10.91 o
   0   1  10       41.65       56.76      3.33 o
   1   1  10      301.29      311.78      7.81 o
   2   1  10     1309.61     1422.96     22.60 o
   3   1  10      346.67      329.45      8.76 o
   4   1  10      305.76      331.69      9.19 o
   5   1  10      207.36      214.57      6.69 o
   6   1  10        9.06       11.06      4.03 o
   7   1  10      235.53      231.96      8.44 o
   8   1  10        0.16       -3.85      7.94 o
   9   1  10      116.09      114.28     11.07 o
  10   1  10       10.69       19.57      7.55 o
 -11   2  10        6.45       24.08     16.50 o
 -10   2  10       42.84       53.23     12.16 o
  -9   2  10      123.61      130.00     14.60 o
  -8   2  10      705.35      713.05     32.37 o
  -7   2  10       44.55       44.66      3.16 o
  -6   2  10     1164.24     1154.25     17.72 o
  -5   2  10        2.87       11.41      2.89 o
  -4   2  10      866.62      872.65     12.27 o
  -3   2  10       35.47       29.73      3.07 o
  -2   2  10      433.77      482.23      8.63 o
  -1   2  10       96.05      157.17      4.45 o
   0   2  10        9.03        7.94      1.74 o
   1   2  10     2106.11     2160.05     31.50 o
   2   2  10      252.80      231.88      6.96 o
   3   2  10     2854.90     2919.81     36.99 o
   4   2  10        0.14       -1.29      2.12 o
   5   2  10      675.90      716.88     11.96 o
   6   2  10      376.50      384.10      9.30 o
   7   2  10        3.59       -2.14      2.14 o
   8   2  10        9.29       10.86      4.98 o
   9   2  10       33.72       33.60      8.33 o
  10   2  10       70.76       90.60     10.37 o
 -11   3  10       27.55       18.47     14.63 o
 -10   3  10       97.07      124.74     21.90 o
  -9   3  10      126.97      125.57     20.03 o
  -8   3  10       54.95       55.13      3.91 o
  -7   3  10      149.16      163.78      5.66 o
  -6   3  10        0.57       -0.55      2.67 o
  -5   3  10      507.68      507.72     10.10 o
  -4   3  10       15.17       11.17      2.07 o
  -3   3  10     1112.26     1097.77     17.63 o
  -2   3  10     1048.84     1030.93     14.96 o
  -1   3  10       24.97       31.20      3.41 o
   0   3  10      259.91      305.41      6.63 o
   1   3  10       38.64       47.38      3.59 o
   2   3  10      520.05      432.37      8.10 o
   3   3  10      382.09      383.48      8.01 o
   4   3  10        7.16        9.35      2.90 o
   5   3  10      543.76      532.47     10.07 o
   6   3  10      395.73      381.81      8.28 o
   7   3  10      239.90      241.38      7.85 o
   8   3  10        0.29       -1.86      2.59 o
   9   3  10       29.83       35.70      8.17 o
  10   3  10       12.99       11.27      7.10 o
 -11   4  10        6.27      -11.10     11.62 o
 -10   4  10       10.14       16.19     12.97 o
  -9   4  10        5.35       13.41     11.36 o
  -8   4  10       55.61       62.02      5.06 o
  -7   4  10        3.04        2.02      2.56 o
  -6   4  10       16.89       22.18      4.66 o
  -5   4  10       90.03       90.35      4.75 o
  -4   4  10      610.44      580.04     12.42 o
  -3   4  10      438.33      431.17      8.09 o
  -2   4  10        2.79       -0.37      1.73 o
  -1   4  10      141.26      128.40      4.35 o
   0   4  10      834.23      957.33     16.47 o
   1   4  10      250.75      243.81      8.27 o
   2   4  10       40.79       42.27      4.91 o
   3   4  10      920.57      885.43     15.47 o
   4   4  10     1374.27     1358.14     18.71 o
   5   4  10      636.59      569.10      9.11 o
   6   4  10       94.31       91.99      4.42 o
   7   4  10       17.51       10.11      2.97 o
   8   4  10       64.38       89.66      7.70 o
   9   4  10       34.97       35.80      8.42 o
  10   4  10        1.41        9.57      7.45 o
 -11   5  10        3.87        4.25     15.05 o
 -10   5  10       33.81       17.23     14.22 o
  -9   5  10       59.74       40.92      6.10 o
  -8   5  10       11.36       14.78      3.06 o
  -7   5  10       50.09       54.58      6.10 o
  -6   5  10       11.19       11.51      3.15 o
  -5   5  10      126.37      131.28      5.95 o
  -4   5  10        3.55        2.63      2.19 o
  -3   5  10      102.63       84.56      3.55 o
  -2   5  10      752.57      727.32     11.18 o
  -1   5  10       99.32      111.25      4.36 o
   0   5  10      530.55      541.00     11.32 o
   1   5  10      383.63      343.52      8.78 o
   2   5  10     3586.55     3621.16     42.35 o
   3   5  10       64.38       69.50      3.41 o
   4   5  10        3.15        6.95      2.18 o
   5   5  10        0.04       -1.03      2.16 o
   6   5  10        0.75       -0.80      2.31 o
   7   5  10      110.68      107.97      5.36 o
   8   5  10        0.48        7.08      2.97 o
   9   5  10       20.84       25.69      7.56 o
  10   5  10        0.08        4.46      7.12 o
 -10   6  10       25.40       20.86     14.43 o
  -9   6  10        5.28        4.29      3.68 o
  -8   6  10      117.18      127.86      6.96 o
  -7   6  10      107.81      122.17      6.06 o
  -6   6  10      611.76      633.83     13.98 o
  -5   6  10       27.68       23.87      5.44 o
  -4   6  10     1834.51     1946.72     31.10 o
  -3   6  10      528.51      544.06      9.48 o
  -2   6  10        9.11        6.20      2.12 o
  -1   6  10      296.29      278.80      7.03 o
   0   6  10       79.23       95.84      4.47 o
   1   6  10      743.91      728.77     12.09 o
   2   6  10      581.65      593.88     10.69 o
   3   6  10      800.45      791.98     11.20 o
   4   6  10      736.25      621.65      9.75 o
   5   6  10      454.95      458.08      8.22 o
   6   6  10      134.04      145.21      5.57 o
   7   6  10        0.45       -0.02      2.75 o
   8   6  10       64.01       67.09      5.70 o
   9   6  10       18.36        0.44      6.38 o
  10   6  10        0.97       -6.23      6.23 o
 -10   7  10       22.57       32.38     17.02 o
  -9   7  10        5.55        1.52      3.97 o
  -8   7  10       63.25       62.12      8.94 o
  -7   7  10       79.12       79.02      4.81 o
  -6   7  10       49.76       45.90      4.66 o
  -5   7  10      285.97      298.18      9.23 o
  -4   7  10       99.06       84.39      5.46 o
  -3   7  10      612.10      620.54     13.20 o
  -2   7  10      649.27      641.96     10.95 o
  -1   7  10      278.34      274.73     10.91 o
   0   7  10      672.79      624.61     11.03 o
   1   7  10        0.00       -1.94      2.11 o
   2   7  10      409.15      397.07      8.11 o
   3   7  10       22.84       32.72      2.90 o
   4   7  10       48.15       47.66      3.42 o
   5   7  10       68.49       72.82      4.90 o
   6   7  10        8.53        6.15      2.71 o
   7   7  10       54.46       67.41      4.83 o
   8   7  10        1.28       -2.47      2.47 o
   9   7  10        6.60       -2.31      6.45 o
  10   7  10        0.03        2.31      7.15 o
 -10   8  10        2.01       -6.44      7.01 o
  -9   8  10        1.47        0.96      4.32 o
  -8   8  10        9.16        9.62      4.65 o
  -7   8  10        1.12       -0.87      2.77 o
  -6   8  10        3.35        4.92      3.31 o
  -5   8  10      242.37      229.16      8.69 o
  -4   8  10      202.02      186.08      7.75 o
  -3   8  10        0.03       -2.05      2.05 o
  -2   8  10       25.19       22.52      2.73 o
  -1   8  10      182.08      184.99      5.42 o
   0   8  10        6.33        4.15      2.16 o
   1   8  10      980.95     1008.78     14.67 o
   2   8  10       99.47      113.27      4.76 o
   3   8  10      381.93      349.80     10.16 o
   4   8  10      127.33      121.54      4.65 o
   5   8  10       98.05       97.43      4.28 o
   6   8  10       14.98       19.88      3.18 o
   7   8  10        7.98        4.99      3.22 o
   8   8  10       21.73       26.57      3.50 o
   9   8  10        0.00        1.79      6.40 o
 -10   9  10       24.10       15.13      7.10 o
  -9   9  10        4.94        8.70      5.05 o
  -8   9  10        6.50        4.30      5.00 o
  -7   9  10        0.01        1.98      3.63 o
  -6   9  10        6.15        6.68      3.25 o
  -5   9  10       32.11       40.67      4.97 o
  -4   9  10      143.05      136.29      7.15 o
  -3   9  10        6.32        9.83      2.80 o
  -2   9  10       13.61       15.67      3.03 o
  -1   9  10        5.37        8.81      2.32 o
   0   9  10       17.85       16.76      2.92 o
   1   9  10       51.67       43.33      3.62 o
   2   9  10      448.21      473.19     10.51 o
   3   9  10       20.23       23.34      3.44 o
   4   9  10       51.75       55.49      3.90 o
   5   9  10        9.31       13.81      2.64 o
   6   9  10       61.58       58.66      5.09 o
   7   9  10       27.26       24.90      4.03 o
   8   9  10        0.17        0.49      3.06 o
   9   9  10        0.40       -0.63      8.67 o
  -9  10  10       55.68       46.95      6.95 o
  -8  10  10       60.50       52.68      7.02 o
  -7  10  10        0.12       -1.47      3.86 o
  -6  10  10       11.28        9.93      4.27 o
  -5  10  10       16.12       19.61      4.46 o
  -4  10  10        0.51       -0.25      3.48 o
  -3  10  10      152.54      153.71      6.79 o
  -2  10  10      193.27      191.16      9.80 o
  -1  10  10       60.43       53.52      4.48 o
   0  10  10        5.15        6.83      2.69 o
   1  10  10      128.65      112.80      5.37 o
   2  10  10       47.25       38.83      3.92 o
   3  10  10       14.32       12.22      3.14 o
   4  10  10       66.16       67.09      4.29 o
   5  10  10        3.17        5.82      2.86 o
   6  10  10        2.64        7.22      4.76 o
   7  10  10        0.98        2.31      3.33 o
   8  10  10       11.13       13.67      4.45 o
   9  10  10        4.46        8.98      7.41 o
  -9  11  10        4.52       15.19      5.94 o
  -8  11  10       20.25       16.84      6.06 o
  -7  11  10       15.80       13.94      4.92 o
  -6  11  10        3.98        6.49      4.31 o
  -5  11  10        3.23        2.88      4.00 o
  -4  11  10       12.31       17.33      7.19 o
  -3  11  10       98.44       88.29      5.76 o
  -2  11  10       70.06       57.42      5.09 o
  -1  11  10       54.33       58.34      6.26 o
   0  11  10      241.03      227.82     10.21 o
   1  11  10       17.78       10.56      3.18 o
   2  11  10        0.68       -2.55      2.55 o
   3  11  10       32.73       33.54      3.98 o
   4  11  10        8.55        7.43      2.88 o
   5  11  10        8.50        7.69      3.54 o
   6  11  10        0.26       10.01      4.28 o
   7  11  10        8.36        7.03      6.80 o
   8  11  10        1.13       -1.00      4.80 o
  -9  12  10       45.12       50.88     18.30 o
  -8  12  10       63.43       62.98      8.28 o
  -7  12  10       12.50        8.90      5.03 o
  -6  12  10       29.53       45.73      6.34 o
  -5  12  10        0.82       -3.49      3.49 o
  -4  12  10        6.37       13.05      3.93 o
  -3  12  10      491.01      491.40     14.30 o
  -2  12  10      222.86      201.55      7.84 o
  -1  12  10        0.17        0.38      3.19 o
   0  12  10       29.15       27.45      4.31 o
   1  12  10       64.98       63.97      5.30 o
   2  12  10        0.48        1.66      2.89 o
   3  12  10       78.13       65.23      5.01 o
   4  12  10       54.35       54.10      4.12 o
   5  12  10       75.61       76.56      6.09 o
   6  12  10        1.37        2.39      3.86 o
   7  12  10        0.22       -0.44      4.16 o
   8  12  10        8.29       20.52      7.10 o
  -8  13  10       13.40       12.02     14.16 o
  -7  13  10        5.40        4.45      5.06 o
  -6  13  10        0.13        7.97      4.96 o
  -5  13  10       43.15       39.98      6.13 o
  -4  13  10       20.36       11.42      4.15 o
  -3  13  10       13.29        9.49      4.16 o
  -2  13  10       31.17       27.53      4.03 o
  -1  13  10        6.64        5.14      3.42 o
   0  13  10        2.98        1.36      3.23 o
   1  13  10       21.74       32.58      4.49 o
   2  13  10       50.48       50.92      4.75 o
   3  13  10        4.74        2.48      2.95 o
   4  13  10       19.41       14.97      3.22 o
   5  13  10       10.30        2.23      3.69 o
   6  13  10       32.17       34.62      5.73 o
   7  13  10        8.54        2.38      5.58 o
   8  13  10        5.15       -1.65      8.00 o
  -8  14  10        0.44       13.77      8.08 o
  -7  14  10        9.03        8.33      5.33 o
  -6  14  10        6.85        6.34      5.57 o
  -5  14  10       10.69        3.30      4.83 o
  -4  14  10       10.04       10.70      5.07 o
  -3  14  10        6.55        1.24      3.90 o
  -2  14  10       23.51       23.87      5.57 o
  -1  14  10       23.28       28.06      4.11 o
   0  14  10        6.58       10.81      3.55 o
   1  14  10       49.28       49.43      4.77 o
   2  14  10        8.07        5.09      3.54 o
   3  14  10       52.27       56.76      5.14 o
   4  14  10        9.36        4.86      3.61 o
   5  14  10        1.74       -1.65      5.16 o
   6  14  10        3.16       -1.15      4.28 o
   7  14  10        4.22       -6.15      7.35 o
  -7  15  10       17.19       24.20      7.46 o
  -6  15  10        0.04        5.37      5.39 o
  -5  15  10       27.08       22.63      6.12 o
  -4  15  10        8.32        8.55      5.25 o
  -3  15  10       42.97       28.73      6.23 o
  -2  15  10       10.30       14.52      5.06 o
  -1  15  10       35.07       41.23      6.08 o
   0  15  10       43.98       46.86      7.39 o
   1  15  10       24.96       18.76      6.32 o
   2  15  10        1.36        0.63      3.48 o
   3  15  10        2.76        5.90      4.18 o
   4  15  10       33.15       17.54      4.81 o
   5  15  10       31.55       40.24      6.52 o
   6  15  10        0.06       -0.68      4.04 o
  -6  16  10        0.02        0.01      6.31 o
  -5  16  10        0.53       -3.41      6.90 o
  -4  16  10       54.70       51.66      7.59 o
  -3  16  10       63.94       65.72      7.59 o
  -2  16  10       23.10       20.14      6.51 o
  -1  16  10        2.30       -0.74      5.68 o
   0  16  10       12.42       13.45      4.58 o
   1  16  10        0.94        2.17      4.02 o
   2  16  10       16.09       14.84      4.67 o
   3  16  10        6.03       -3.36      4.10 o
   4  16  10       13.61       13.55      5.73 o
   5  16  10        3.41       14.99      5.39 o
   6  16  10        3.12        0.92      7.88 o
  -5  17  10       31.95       26.56      8.15 o
  -4  17  10       14.19       18.06      7.10 o
  -3  17  10        5.69       -1.42      5.96 o
  -2  17  10        2.00        5.28      7.30 o
  -1  17  10        3.14        2.49      5.03 o
   0  17  10        0.90       -2.70      3.98 o
   1  17  10        4.23        0.16      4.15 o
   2  17  10        6.43       -0.84      4.36 o
   3  17  10        0.01       -4.84      4.84 o
   4  17  10        5.92        1.23      4.88 o
   5  17  10        0.06       -1.58      4.96 o
  -4  18  10        2.45        6.56      7.45 o
  -3  18  10       17.35       14.60      7.87 o
  -2  18  10       51.80       54.64     10.95 o
  -1  18  10       16.50       17.47      8.86 o
   0  18  10        0.86        5.02      7.77 o
   1  18  10       17.25       27.88      6.53 o
   2  18  10        4.23        0.47      5.79 o
   3  18  10      106.30      119.03     14.16 o
   4  18  10       77.43      100.70     11.24 o
  -2  19  10       14.86       17.06     13.49 o
  -1  19  10        6.02        7.52      7.88 o
   0  19  10       25.34       24.47      7.87 o
   1  19  10       31.30       32.47      7.30 o
   2  19  10       15.01        9.46      7.69 o
 -11   1  11        1.57       -1.83     12.61 o
 -10   1  11        1.23       -7.45      7.45 o
  -9   1  11        0.56       -4.31      7.47 o
  -8   1  11      341.65      278.96      9.38 o
  -7   1  11      136.80      123.26      4.84 o
  -6   1  11       97.12       89.26      5.96 o
  -5   1  11        0.16        2.07      2.46 o
  -4   1  11        4.23        6.07      2.63 o
  -3   1  11     1031.10     1084.66     18.21 o
  -2   1  11      313.81      378.35      6.72 o
  -1   1  11     2010.45     2217.57     28.46 o
   0   1  11       33.27       50.51      2.68 o
   1   1  11     1107.45     1222.75     20.16 o
   2   1  11      109.19      133.71      5.75 o
   3   1  11      768.47      795.38     15.49 o
   4   1  11        1.69        9.33      3.26 o
   5   1  11     3276.79     3210.26     46.77 o
   6   1  11      128.82      110.74      7.43 o
   7   1  11       95.95       86.97      4.82 o
   8   1  11        8.37       14.03      1.99 o
   9   1  11       55.59       64.28     11.10 o
  10   1  11        1.75        2.75      6.65 o
 -11   2  11        0.75        8.61     14.11 o
 -10   2  11        0.38       -5.59      8.69 o
  -9   2  11       85.09       93.31     20.03 o
  -8   2  11      110.94      113.38      6.71 o
  -7   2  11       39.86       39.02      3.29 o
  -6   2  11       27.62       31.45      3.99 o
  -5   2  11       30.21       31.92      3.42 o
  -4   2  11       53.19       48.34      3.35 o
  -3   2  11       36.88       41.27      2.92 o
  -2   2  11       36.08       42.75      2.82 o
  -1   2  11       22.44       30.46      4.09 o
   0   2  11       97.20       98.58      3.70 o
   1   2  11        1.04        2.13      2.07 o
   2   2  11        0.70       -0.19      2.35 o
   3   2  11      440.99      420.62     10.49 o
   4   2  11      241.53      250.73      6.74 o
   5   2  11      179.87      173.40      5.92 o
   6   2  11      179.69      161.29      8.97 o
   7   2  11       12.80       16.01      2.90 o
   8   2  11       13.16       13.78      2.07 o
   9   2  11        0.04        1.08      6.52 o
  10   2  11        4.56        2.44      6.63 o
 -11   3  11        0.12      -10.59     11.93 o
 -10   3  11       23.45       44.94     16.92 o
  -9   3  11        0.09        6.64     11.52 o
  -8   3  11       19.66       27.16      5.07 o
  -7   3  11        2.37        1.80      2.35 o
  -6   3  11       88.27       90.89      4.48 o
  -5   3  11       17.07       22.66      2.99 o
  -4   3  11        6.70        0.30      3.91 o
  -3   3  11      246.13      209.49      5.35 o
  -2   3  11      830.82      808.18     16.52 o
  -1   3  11       15.07       10.83      2.47 o
   0   3  11      586.02      602.58     10.44 o
   1   3  11      253.20      265.50      7.60 o
   2   3  11      232.30      264.46      9.86 o
   3   3  11        3.56       -0.11      2.01 o
   4   3  11      396.69      379.20      8.61 o
   5   3  11       32.37       34.95      3.53 o
   6   3  11      123.64      127.64      5.05 o
   7   3  11       12.38       10.90      3.12 o
   8   3  11        0.97       -0.72      1.95 o
   9   3  11        0.01        7.37      6.88 o
  10   3  11        3.11       -1.50      6.42 o
 -11   4  11        0.19      -11.42     12.66 o
 -10   4  11       16.91       20.65     14.63 o
  -9   4  11        0.54        4.72      4.58 o
  -8   4  11       58.49       61.00      4.80 o
  -7   4  11       52.69       54.64      4.31 o
  -6   4  11        6.53        7.04      2.87 o
  -5   4  11       25.70       22.98      3.39 o
  -4   4  11        0.14       -2.77      3.01 o
  -3   4  11      232.33      243.22      7.32 o
  -2   4  11       92.99       98.77      4.07 o
  -1   4  11      770.44      805.08     13.00 o
   0   4  11       34.75       36.24      3.91 o
   1   4  11       20.27       17.09      2.95 o
   2   4  11        1.98        4.70      2.05 o
   3   4  11     1418.81     1330.08     21.29 o
   4   4  11      560.33      546.52     10.13 o
   5   4  11       56.51       45.23      3.37 o
   6   4  11      143.03      131.65      5.22 o
   7   4  11        6.64       12.83      3.49 o
   8   4  11       36.00       32.22      3.53 o
   9   4  11        0.05        1.66      6.53 o
  10   4  11        0.49       -8.41      8.41 o
 -10   5  11       15.84        9.34     12.56 o
  -9   5  11       11.76        7.15      5.12 o
  -8   5  11        0.07        2.80      4.27 o
  -7   5  11       78.00       77.65      5.51 o
  -6   5  11      246.60      262.94     10.67 o
  -5   5  11       43.70       46.34      4.46 o
  -4   5  11       45.80       54.20      4.60 o
  -3   5  11     1899.02     1894.76     23.67 o
  -2   5  11      566.48      603.29     10.10 o
  -1   5  11      122.65      129.94      4.80 o
   0   5  11      202.33      199.63      6.79 o
   1   5  11       39.06       38.85      3.88 o
   2   5  11       47.24       40.00      4.14 o
   3   5  11      170.87      160.84      4.92 o
   4   5  11      136.39      122.48      5.79 o
   5   5  11        0.37       -1.97      1.97 o
   6   5  11        5.59        5.78      2.65 o
   7   5  11       82.92       76.45      5.52 o
   8   5  11       10.27       11.07      3.17 o
   9   5  11       36.21       47.56      9.56 o
  10   5  11       16.58       12.24      7.37 o
 -10   6  11        0.11       19.72     14.74 o
  -9   6  11       36.59       40.24      7.17 o
  -8   6  11        0.37        2.31      3.11 o
  -7   6  11        6.68        0.30      3.07 o
  -6   6  11       58.21       69.30      5.06 o
  -5   6  11       83.65       91.09      5.45 o
  -4   6  11      503.95      532.94     15.18 o
  -3   6  11       21.61       20.73      2.69 o
  -2   6  11      533.28      546.21     12.12 o
  -1   6  11       13.25       13.40      2.46 o
   0   6  11      429.00      407.48      9.16 o
   1   6  11      123.36      119.84      5.60 o
   2   6  11       61.52       66.35      4.10 o
   3   6  11      586.09      530.99      9.87 o
   4   6  11      740.59      685.82     10.62 o
   5   6  11      313.98      286.28      6.59 o
   6   6  11        0.52        0.89      2.45 o
   7   6  11        9.74       19.54      5.35 o
   8   6  11       11.94        7.81      2.57 o
   9   6  11       23.97       33.26      8.29 o
  10   6  11       17.56        1.89      7.61 o
 -10   7  11        7.53        9.76     14.22 o
  -9   7  11        5.75       -3.21      8.10 o
  -8   7  11       60.85       64.81      6.03 o
  -7   7  11       25.30       20.35      4.25 o
  -6   7  11        2.07        3.32      3.49 o
  -5   7  11        1.61       -0.15      3.31 o
  -4   7  11       23.21       21.32      3.84 o
  -3   7  11      229.84      203.60      5.91 o
  -2   7  11        6.86        3.64      2.26 o
  -1   7  11       72.70       59.06      5.72 o
   0   7  11       14.17       18.19      2.87 o
   1   7  11     1063.76     1033.34     16.07 o
   2   7  11      324.29      322.21      7.46 o
   3   7  11      967.22      933.53     13.06 o
   4   7  11     1987.82     1938.15     22.65 o
   5   7  11       87.79       87.30      4.08 o
   6   7  11        2.05        3.89      2.62 o
   7   7  11        1.66        1.23      3.27 o
   8   7  11        6.44        5.40      3.17 o
   9   7  11       46.04       53.32     13.23 o
 -10   8  11        4.82        5.49      6.48 o
  -9   8  11       20.08       17.48      4.97 o
  -8   8  11        0.28        3.39      4.31 o
  -7   8  11       19.80       24.70      3.85 o
  -6   8  11        1.00       -1.65      3.39 o
  -5   8  11      398.91      378.55     11.17 o
  -4   8  11      561.40      553.55     13.72 o
  -3   8  11       18.13       16.73      3.33 o
  -2   8  11      252.29      228.37      6.91 o
  -1   8  11      151.33      135.50      5.28 o
   0   8  11       61.12       45.33      3.79 o
   1   8  11       11.44       13.85      2.79 o
   2   8  11      180.21      143.27      5.32 o
   3   8  11      351.17      329.05      7.17 o
   4   8  11       39.49       28.30      3.20 o
   5   8  11       18.63       22.95      2.88 o
   6   8  11       31.47       35.93      4.28 o
   7   8  11       58.96       66.42      5.76 o
   8   8  11       42.02       39.16      4.33 o
   9   8  11       35.84       36.57      9.31 o
 -10   9  11       32.22       40.89      9.24 o
  -9   9  11       11.06        8.87      8.74 o
  -8   9  11       80.77       84.13      7.46 o
  -7   9  11        2.34        2.64      3.37 o
  -6   9  11      227.57      232.82      9.27 o
  -5   9  11        4.04        3.15      3.55 o
  -4   9  11      120.44      121.92      6.98 o
  -3   9  11      650.99      633.12     13.15 o
  -2   9  11      632.22      610.09     11.47 o
  -1   9  11       61.94       67.33      4.99 o
   0   9  11      689.79      652.06     12.12 o
   1   9  11      578.07      568.09     11.38 o
   2   9  11      169.89      186.04      6.60 o
   3   9  11      166.24      155.48      6.21 o
   4   9  11       12.15       19.52      3.00 o
   5   9  11       19.77       28.34      3.40 o
   6   9  11       69.82       79.83      6.36 o
   7   9  11        6.14        1.52      4.14 o
   8   9  11       24.34       27.21      4.05 o
   9   9  11       17.70       10.68      7.82 o
  -9  10  11      100.48      114.19      8.92 o
  -8  10  11        6.58       -3.85      5.26 o
  -7  10  11      186.52      194.54      9.29 o
  -6  10  11        6.10       15.25      5.58 o
  -5  10  11      229.75      240.73      9.63 o
  -4  10  11      116.94      116.52      7.32 o
  -3  10  11      138.19      131.70      6.59 o
  -2  10  11      218.44      225.72      7.72 o
  -1  10  11       39.75       39.72      4.17 o
   0  10  11        8.72        5.07      2.75 o
   1  10  11       49.20       45.33      4.20 o
   2  10  11        8.85        5.76      3.07 o
   3  10  11      180.92      155.58      6.42 o
   4  10  11      197.59      176.47      6.12 o
   5  10  11      193.99      179.03      6.88 o
   6  10  11       10.02       10.80      4.25 o
   7  10  11       16.64       11.15      5.11 o
   8  10  11        4.26       10.00      5.28 o
   9  10  11       36.82       52.41     16.35 o
  -9  11  11        5.66       11.68      5.89 o
  -8  11  11       43.37       54.04      7.47 o
  -7  11  11       11.55       13.37      4.92 o
  -6  11  11      142.88      151.47     11.28 o
  -5  11  11        2.70       -2.05      3.36 o
  -4  11  11       59.22       60.34      6.13 o
  -3  11  11      120.12       90.89      6.85 o
  -2  11  11       58.31       45.07      4.45 o
  -1  11  11     1018.60      942.05     17.49 o
   0  11  11      396.22      392.39     10.60 o
   1  11  11       58.91       55.36      5.04 o
   2  11  11      153.16      169.46      6.76 o
   3  11  11       44.02       50.30      4.62 o
   4  11  11      347.51      344.82      8.70 o
   5  11  11        2.72        3.75      3.30 o
   6  11  11       33.94       30.45      5.35 o
   7  11  11       53.43       61.65      7.54 o
   8  11  11       22.04       27.17      7.76 o
  -8  12  11        0.12        4.76      5.56 o
  -7  12  11        8.73        7.65      4.83 o
  -6  12  11        3.92       10.29      4.88 o
  -5  12  11       48.23       47.65      5.53 o
  -4  12  11      189.95      186.26      8.36 o
  -3  12  11       35.44       31.85      7.89 o
  -2  12  11      294.58      326.40      9.89 o
  -1  12  11       15.42       16.63      3.99 o
   0  12  11      539.65      521.84     12.70 o
   1  12  11        8.56       11.58      3.61 o
   2  12  11       44.24       45.66      4.90 o
   3  12  11      161.85      161.43      7.03 o
   4  12  11       11.26       10.30      3.09 o
   5  12  11       13.91        8.49      3.71 o
   6  12  11        0.23        3.69      5.13 o
   7  12  11       36.96       53.75      7.11 o
   8  12  11       55.48       64.19      7.94 o
  -8  13  11       73.35       77.03      9.75 o
  -7  13  11        4.69        3.40      5.06 o
  -6  13  11       33.18       47.64      9.57 o
  -5  13  11       31.62       32.02      5.16 o
  -4  13  11        3.50       -3.28      3.82 o
  -3  13  11      407.55      403.94     11.91 o
  -2  13  11       51.98       60.85      6.39 o
  -1  13  11        0.27       -3.12      3.12 o
   0  13  11       53.58       38.35      4.89 o
   1  13  11      107.10      102.87      8.86 o
   2  13  11      174.38      172.91      8.03 o
   3  13  11        0.02       -3.28      3.28 o
   4  13  11       15.45       20.08      3.68 o
   5  13  11       27.80       31.91      4.91 o
   6  13  11       15.95       10.78      5.61 o
   7  13  11        0.25        0.82      8.20 o
  -7  14  11       84.65       69.70     12.07 o
  -6  14  11        8.27        5.83      5.29 o
  -5  14  11        0.18       -3.03      4.74 o
  -4  14  11        4.68        1.97      4.28 o
  -3  14  11       10.10        8.69      4.19 o
  -2  14  11      264.32      270.85     19.58 o
  -1  14  11        3.99        3.39      3.44 o
   0  14  11       76.30       70.71      5.59 o
   1  14  11       94.37      110.28      6.45 o
   2  14  11       16.55       22.21      4.31 o
   3  14  11       85.73       84.41      6.06 o
   4  14  11        0.03        1.87      3.55 o
   5  14  11       63.61       68.28      7.38 o
   6  14  11       26.69       19.55      9.09 o
   7  14  11        0.01       -7.15      7.15 o
  -7  15  11       12.00       22.09      7.60 o
  -6  15  11       15.46       10.06      6.52 o
  -5  15  11        0.05       -0.71      4.93 o
  -4  15  11        9.50        3.85      4.95 o
  -3  15  11      118.10      126.90     10.31 o
  -2  15  11        8.32       14.61      5.06 o
  -1  15  11      131.93      123.79      6.96 o
   0  15  11       70.53       76.77      6.01 o
   1  15  11        9.21        6.95      3.78 o
   2  15  11       43.42       47.84      5.37 o
   3  15  11        3.71       -2.33      3.64 o
   4  15  11       89.56      108.51      8.84 o
   5  15  11       21.26       18.81      8.18 o
   6  15  11        4.19       10.99      6.38 o
  -6  16  11        3.52        8.88      6.98 o
  -5  16  11        1.47       -1.12      6.20 o
  -4  16  11        7.66        3.37      7.40 o
  -3  16  11        0.13        1.84      5.23 o
  -2  16  11       81.17       93.40     12.38 o
  -1  16  11        0.02        1.55      4.37 o
   0  16  11        8.44       -2.35      4.57 o
   1  16  11        0.71        1.10      3.50 o
   2  16  11       19.49       33.10      5.54 o
   3  16  11      116.20      139.49      8.58 o
   4  16  11       21.92       28.93      9.03 o
   5  16  11        2.16       -3.67      5.77 o
  -5  17  11        4.60        6.46      6.90 o
  -4  17  11        0.53        0.20      6.82 o
  -3  17  11       26.19       30.50      7.68 o
  -2  17  11        1.84       14.65      7.55 o
  -1  17  11       16.33       16.02      8.10 o
   0  17  11       18.89       16.66      5.67 o
   1  17  11        3.46        0.87      4.32 o
   2  17  11       81.90       85.80      7.59 o
   3  17  11       23.06       23.86      7.08 o
   4  17  11        7.41        5.30      6.65 o
  -4  18  11        4.93       -4.10      7.08 o
  -3  18  11        2.69       -6.09      6.09 o
  -2  18  11       15.76       -3.20      7.48 o
  -1  18  11       13.24        5.51      8.38 o
   0  18  11       60.86       77.91     13.30 o
   1  18  11       75.01       96.37      9.23 o
   2  18  11       34.89       39.45      8.69 o
   3  18  11        5.42        9.59      8.83 o
  -2  19  11       14.99        3.11     12.56 o
  -1  19  11        1.93        6.73      8.25 o
   0  19  11       32.01       41.81     10.69 o
   1  19  11       30.52       43.04      7.59 o
 -11   0  12       59.92       53.55     18.99 o
 -10   0  12        5.90       -2.80     13.70 o
  -9   0  12       14.72       11.31     11.83 o
  -8   0  12       14.47       11.57      8.46 o
  -7   0  12        3.67       -1.71      4.62 o
  -6   0  12      103.83      114.47     12.56 o
  -5   0  12      153.49      141.34     11.93 o
  -4   0  12       43.80       34.83      5.40 o
  -3   0  12      289.55      310.45      8.87 o
  -2   0  12      198.96      215.14      7.14 o
  -1   0  12     1594.77     1646.20     28.62 o
   0   0  12      996.16     1025.92     24.98 o
   1   0  12      412.71      501.96     15.81 o
   2   0  12     2842.00     2596.81     53.97 o
   3   0  12       13.19        0.50      6.23 o
   4   0  12     1308.19     1305.40     32.28 o
   5   0  12        0.37       -5.33      5.86 o
   6   0  12       56.59       68.91     12.14 o
   7   0  12      472.90      451.44     17.24 o
   8   0  12       21.21       21.79      4.28 o
   9   0  12       87.77       58.95     14.01 o
  10   0  12        9.62        8.30     11.31 o
 -11   1  12        1.13       -7.24      9.61 o
 -10   1  12       28.41       35.91     12.32 o
  -9   1  12       21.65       28.21      9.57 o
  -8   1  12       13.16       16.32      3.95 o
  -7   1  12       52.14       68.13      4.05 o
  -6   1  12       76.00       74.78      4.59 o
  -5   1  12      102.25      119.86      6.08 o
  -4   1  12     1381.75     1328.42     22.01 o
  -3   1  12      259.55      250.40      5.58 o
  -2   1  12        5.51        8.09      1.84 o
  -1   1  12       14.92       10.15      2.04 o
   0   1  12       62.09       47.17      2.79 o
   1   1  12     1197.04     1215.10     20.48 o
   2   1  12        1.95        1.07      2.63 o
   3   1  12     1870.28     1911.24     30.24 o
   4   1  12      446.77      413.81     11.25 o
   5   1  12      109.29      130.87      6.98 o
   6   1  12       51.09       56.43      6.21 o
   7   1  12       50.48       61.16      4.57 o
   8   1  12       80.64       83.04      3.98 o
   9   1  12       28.02       21.46      8.24 o
  10   1  12       50.09       65.38     10.67 o
 -11   2  12       21.50       14.74     14.94 o
 -10   2  12      169.12      174.69     17.72 o
  -9   2  12       18.99       24.39      9.39 o
  -8   2  12      120.59      103.16      7.23 o
  -7   2  12       13.94        8.82      2.66 o
  -6   2  12        0.02       -2.17      2.17 o
  -5   2  12       43.45       45.47      4.00 o
  -4   2  12      664.40      626.97     12.97 o
  -3   2  12     1175.27     1159.78     15.36 o
  -2   2  12       62.44       66.59      4.91 o
  -1   2  12        0.76       -0.70      1.63 o
   0   2  12        3.82        2.84      1.76 o
   1   2  12     1029.93     1024.20     15.41 o
   2   2  12      484.93      535.59     12.08 o
   3   2  12      266.59      291.16      9.19 o
   4   2  12       85.84       94.96      6.88 o
   5   2  12      400.10      372.09     10.88 o
   6   2  12       14.87       -3.55      5.12 o
   7   2  12       53.87       65.60      5.34 o
   8   2  12       41.96       41.67      3.64 o
   9   2  12      167.62      189.90     19.10 o
  10   2  12        5.13        6.72      7.64 o
 -10   3  12       18.26        9.76     14.53 o
  -9   3  12       61.71       81.16     18.16 o
  -8   3  12       21.37       11.01      3.44 o
  -7   3  12      131.84      130.60      5.47 o
  -6   3  12        4.73       -2.26      2.26 o
  -5   3  12       11.29       12.69      3.75 o
  -4   3  12      972.82      933.85     19.48 o
  -3   3  12        5.70        9.07      2.29 o
  -2   3  12       18.39       20.67      2.57 o
  -1   3  12       18.68       29.93      3.13 o
   0   3  12      197.37      248.21      6.25 o
   1   3  12      335.60      311.92      8.55 o
   2   3  12      156.88      133.98      6.07 o
   3   3  12      874.07      811.25     22.00 o
   4   3  12      646.66      628.02     12.87 o
   5   3  12        0.10       -0.21      2.43 o
   6   3  12      156.47      157.00      6.40 o
   7   3  12        1.12       -0.78      3.14 o
   8   3  12      135.38      150.56      5.80 o
   9   3  12        0.96       -6.48      6.48 o
  10   3  12       42.84       42.70      9.39 o
 -10   4  12       31.53       38.40     15.98 o
  -9   4  12        0.09       -2.65      6.43 o
  -8   4  12      157.48      133.75      6.78 o
  -7   4  12       31.05       31.20      4.12 o
  -6   4  12      159.00      154.41      6.58 o
  -5   4  12      223.50      200.51     10.58 o
  -4   4  12       46.49       39.54      4.30 o
  -3   4  12      805.18      779.92     12.77 o
  -2   4  12       25.08       22.40      2.77 o
  -1   4  12      666.64      655.69     11.53 o
   0   4  12        0.25       -0.72      1.93 o
   1   4  12       93.27       90.94      5.16 o
   2   4  12      847.89      856.42     13.85 o
   3   4  12       27.34       21.82      2.97 o
   4   4  12      395.14      386.47      8.37 o
   5   4  12      142.50      138.33      5.51 o
   6   4  12        4.50        6.30      3.15 o
   7   4  12       61.15       60.53      5.37 o
   8   4  12        5.70        6.63      2.80 o
   9   4  12       48.30       29.58      9.03 o
  10   4  12        5.07       -3.65      7.29 o
 -10   5  12       20.94       32.90     16.29 o
  -9   5  12      132.37      138.25     13.13 o
  -8   5  12       72.59       73.11      5.71 o
  -7   5  12      253.36      265.22      8.66 o
  -6   5  12       69.67       69.09      5.65 o
  -5   5  12        3.41        4.50      3.20 o
  -4   5  12      681.11      632.52     13.94 o
  -3   5  12        0.04        0.49      2.15 o
  -2   5  12      817.92      839.64     13.86 o
  -1   5  12       12.14        7.76      2.46 o
   0   5  12     1532.49     1604.49     25.76 o
   1   5  12      315.62      362.60      9.82 o
   2   5  12      185.89      193.10      5.82 o
   3   5  12      664.22      664.23     12.10 o
   4   5  12       68.72       75.54      3.97 o
   5   5  12      254.74      262.48      9.29 o
   6   5  12       22.81       23.98      3.59 o
   7   5  12       19.62       15.66      3.91 o
   8   5  12        3.59       -0.08      2.57 o
   9   5  12       30.49       44.06     12.82 o
  10   5  12        1.36       -6.18     10.17 o
 -10   6  12       53.21       58.95     18.58 o
  -9   6  12        6.43        8.62     13.08 o
  -8   6  12      126.59      125.84      9.01 o
  -7   6  12       10.99       13.65      4.06 o
  -6   6  12      362.22      379.39     14.56 o
  -5   6  12      315.79      298.38      9.35 o
  -4   6  12       85.69       95.90      5.78 o
  -3   6  12      707.95      693.03     11.58 o
  -2   6  12       55.89       71.64      3.87 o
  -1   6  12      931.79      927.32     15.74 o
   0   6  12     1347.19     1449.59     22.02 o
   1   6  12     2175.64     2083.79     29.46 o
   2   6  12      230.04      173.51      6.08 o
   3   6  12      146.58      159.53      5.18 o
   4   6  12        7.96        8.06      2.46 o
   5   6  12       37.05       32.61      3.01 o
   6   6  12        4.65        3.09      2.72 o
   7   6  12       19.81       14.85      4.02 o
   8   6  12       16.15       17.87      3.79 o
   9   6  12       17.14       16.65      7.85 o
 -10   7  12        0.57      -10.27     13.08 o
  -9   7  12       15.74       16.25      4.78 o
  -8   7  12        0.28        5.66      4.49 o
  -7   7  12      113.25      115.58      6.62 o
  -6   7  12        8.35        1.04      3.30 o
  -5   7  12       18.53       17.92      3.86 o
  -4   7  12      144.22      133.80     12.30 o
  -3   7  12       54.17       52.98      3.67 o
  -2   7  12      104.85       95.41      4.46 o
  -1   7  12       19.74       14.32      2.71 o
   0   7  12        0.09        0.17      2.45 o
   1   7  12       70.17       74.70      4.58 o
   2   7  12      182.04      169.26      6.18 o
   3   7  12      142.15      140.50      5.19 o
   4   7  12       81.53       88.65      4.41 o
   5   7  12       15.90        9.90      3.54 o
   6   7  12        0.02        3.06      3.41 o
   7   7  12        6.14        7.04      3.86 o
   8   7  12       35.68       34.54      4.37 o
   9   7  12        7.69        1.55      7.19 o
 -10   8  12        4.28        4.67     14.53 o
  -9   8  12        5.91        7.92      4.65 o
  -8   8  12       13.59       23.58      5.71 o
  -7   8  12        0.86       -3.36      3.36 o
  -6   8  12        0.83        1.71      3.77 o
  -5   8  12        6.12        3.34      3.68 o
  -4   8  12        2.48       -0.33      3.26 o
  -3   8  12       15.84        8.77      3.07 o
  -2   8  12        1.50       -2.30      2.30 o
  -1   8  12      500.23      518.33     11.37 o
   0   8  12       99.50      112.72      5.68 o
   1   8  12      231.39      211.53      6.76 o
   2   8  12      279.76      284.03      8.06 o
   3   8  12      201.97      169.75      5.79 o
   4   8  12       21.09       28.53      3.26 o
   5   8  12      128.10      125.69      5.26 o
   6   8  12        2.45        2.87      4.33 o
   7   8  12       12.96        3.86      4.30 o
   8   8  12        0.13        9.12      3.33 o
   9   8  12        2.53       -6.48      6.48 o
  -9   9  12        4.14       -0.31      5.16 o
  -8   9  12        6.66       12.53      5.13 o
  -7   9  12        0.07       -3.23      3.23 o
  -6   9  12        5.27        7.14      4.06 o
  -5   9  12       89.83       92.75      6.61 o
  -4   9  12       38.80       31.42      7.10 o
  -3   9  12       12.95       11.49      3.37 o
  -2   9  12      241.14      230.97      9.89 o
  -1   9  12       51.73       57.20      4.62 o
   0   9  12      150.54      152.92      6.08 o
   1   9  12      126.81      109.61      5.45 o
   2   9  12      116.99      107.06      6.29 o
   3   9  12        3.42       -1.19      2.60 o
   4   9  12      142.31      127.77      5.93 o
   5   9  12      138.52      140.54      6.61 o
   6   9  12        1.05        3.54      4.57 o
   7   9  12        1.13       -4.38      4.38 o
   8   9  12        5.71        7.08      3.60 o
   9   9  12       13.82       18.52      8.66 o
  -9  10  12        0.00       -4.42      4.99 o
  -8  10  12       32.61       39.88      7.60 o
  -7  10  12       16.60       13.02      4.08 o
  -6  10  12       18.60       19.64      4.81 o
  -5  10  12       19.74       23.33      4.90 o
  -4  10  12        1.61        5.30      3.89 o
  -3  10  12       11.17        9.54      3.96 o
  -2  10  12      109.37       98.30      5.22 o
  -1  10  12        1.02        1.25      3.01 o
   0  10  12       35.01       38.26      4.36 o
   1  10  12       31.56       36.47      4.06 o
   2  10  12       30.66       28.22      3.78 o
   3  10  12       62.15       55.14      4.69 o
   4  10  12       15.97       22.06      3.47 o
   5  10  12       75.94       84.92      7.78 o
   6  10  12        3.40        0.59      5.95 o
   7  10  12        1.86        3.33      4.76 o
   8  10  12        2.58        8.17      5.61 o
  -9  11  12        5.62        8.63      5.94 o
  -8  11  12        2.28       -0.83      6.78 o
  -7  11  12        0.11       -2.99      4.02 o
  -6  11  12       44.74       42.31      5.21 o
  -5  11  12       55.28       54.37      7.86 o
  -4  11  12      109.49      103.56      7.42 o
  -3  11  12       54.17       55.32      8.70 o
  -2  11  12      173.43      173.00      6.77 o
  -1  11  12      257.66      254.53      8.78 o
   0  11  12       29.93       19.67      4.14 o
   1  11  12        3.97       -2.60      3.01 o
   2  11  12       21.67       12.21      3.40 o
   3  11  12       92.54       94.19      5.75 o
   4  11  12        0.08        2.93      2.84 o
   5  11  12        0.53       -4.16      4.16 o
   6  11  12        5.82        0.64      4.67 o
   7  11  12        2.07        0.12      4.67 o
   8  11  12       47.29       55.83      7.80 o
  -8  12  12       16.42       23.58      6.81 o
  -7  12  12       34.34       34.31      6.16 o
  -6  12  12        3.05        4.55      4.12 o
  -5  12  12      204.61      195.04      8.73 o
  -4  12  12       92.03       90.46      7.53 o
  -3  12  12      132.26      114.01     10.89 o
  -2  12  12       95.39       89.84      7.07 o
  -1  12  12       16.83       13.15      3.89 o
   0  12  12        6.58       11.39      3.64 o
   1  12  12       49.17       40.13      4.87 o
   2  12  12        0.39        2.23      3.56 o
   3  12  12       10.64        9.64      3.77 o
   4  12  12       12.01       11.38      3.27 o
   5  12  12       56.50       74.58      8.85 o
   6  12  12       30.28       33.37      6.92 o
   7  12  12       65.85       68.08      8.01 o
  -8  13  12        0.89        3.47      6.28 o
  -7  13  12        2.83       11.80      5.36 o
  -6  13  12        0.22       -4.94      4.94 o
  -5  13  12       25.39       27.17      6.16 o
  -4  13  12       41.50       60.27      6.03 o
  -3  13  12        8.70        3.02      4.67 o
  -2  13  12        2.42       -0.02      4.17 o
  -1  13  12       55.96       68.65      5.88 o
   0  13  12       86.02      100.06      8.04 o
   1  13  12        5.74        3.40      3.57 o
   2  13  12       40.83       24.94      4.65 o
   3  13  12        3.17       -3.68      3.68 o
   4  13  12       30.01       36.94      4.36 o
   5  13  12       22.90       20.36      5.57 o
   6  13  12        1.86       10.66      5.95 o
   7  13  12        1.67       -6.71      7.55 o
  -7  14  12        8.24        6.24      7.75 o
  -6  14  12       11.38       -0.25      5.62 o
  -5  14  12        5.84       -2.27      4.64 o
  -4  14  12       20.56       24.06      5.35 o
  -3  14  12        6.40        3.45      4.25 o
  -2  14  12        1.52        1.15      4.66 o
  -1  14  12        7.40        7.49      3.92 o
   0  14  12       31.40       48.57      5.72 o
   1  14  12       50.31       65.65      6.17 o
   2  14  12        1.35       -3.57      3.87 o
   3  14  12       11.92       14.12      3.99 o
   4  14  12        0.05        3.80      4.20 o
   5  14  12        1.25        4.67      5.82 o
   6  14  12        1.11        6.72      5.48 o
  -6  15  12        9.86        3.02      6.36 o
  -5  15  12        0.68       -5.60      5.60 o
  -4  15  12        2.81       -2.18      4.85 o
  -3  15  12        3.54       -2.60      3.90 o
  -2  15  12       46.76       47.76      6.69 o
  -1  15  12       63.22       66.80      6.53 o
   0  15  12       29.76       26.64      4.61 o
   1  15  12        1.07        0.52      3.59 o
   2  15  12        4.68        8.43      3.78 o
   3  15  12       93.55       87.04      6.70 o
   4  15  12       20.93       32.99      6.30 o
   5  15  12        0.14        0.78      7.16 o
   6  15  12        0.51       -4.13      7.80 o
  -6  16  12        9.57       15.85      7.43 o
  -5  16  12       45.74       45.57     11.18 o
  -4  16  12        0.06        0.57      9.55 o
  -3  16  12       13.38       18.87      7.13 o
  -2  16  12        1.84       -1.83      4.69 o
  -1  16  12        4.90       -0.99      5.06 o
   0  16  12       12.85       19.46      4.41 o
   1  16  12        2.68        2.52      3.70 o
   2  16  12       26.83       23.28      5.19 o
   3  16  12        0.59       -2.51      3.75 o
   4  16  12        1.91       -4.63      5.42 o
   5  16  12        2.54       -1.84      7.80 o
  -5  17  12        6.32       -4.77     10.79 o
  -4  17  12       15.43        8.47      8.89 o
  -3  17  12        2.04       -3.33      5.95 o
  -2  17  12        0.28        4.35      7.66 o
  -1  17  12        3.41       14.16      8.21 o
   0  17  12       23.33        9.84      6.58 o
   1  17  12       28.56       33.77      8.85 o
   2  17  12       12.04        4.86      5.89 o
   3  17  12        8.24        9.74      7.12 o
   4  17  12       30.88       32.13     16.97 o
  -3  18  12        5.19        7.19      7.34 o
  -2  18  12        4.07        4.95      8.36 o
  -1  18  12        0.06       -2.02     12.04 o
   0  18  12       20.23       39.43      8.55 o
   1  18  12       60.22       94.41      9.27 o
   2  18  12      129.83      149.98     10.72 o
 -10   1  13      154.77      131.58     16.22 o
  -9   1  13        0.51       -7.66      7.66 o
  -8   1  13      292.35      260.54      8.05 o
  -7   1  13       73.94       63.89      6.19 o
  -6   1  13       81.53       87.40      8.03 o
  -5   1  13      110.17       97.66      5.27 o
  -4   1  13      428.31      390.59      9.93 o
  -3   1  13      700.62      717.52     15.01 o
  -2   1  13        2.57        4.04      1.87 o
  -1   1  13       76.92       93.61      5.22 o
   0   1  13      342.97      301.05      8.44 o
   1   1  13        4.93        8.56      2.89 o
   2   1  13       41.32       53.11      4.61 o
   3   1  13      705.28      671.86     14.80 o
   4   1  13       91.16       83.08      5.89 o
   5   1  13        7.66        7.83      3.57 o
   6   1  13        0.12       -3.65      3.65 o
   7   1  13       18.51       12.77      4.50 o
   8   1  13       10.21       17.02      3.20 o
   9   1  13        0.39       12.29     12.56 o
  10   1  13        2.00        3.18     10.27 o
 -10   2  13       31.92       19.10     15.57 o
  -9   2  13       21.88       26.12     10.16 o
  -8   2  13        5.03        2.95      3.07 o
  -7   2  13       50.82       57.14      5.53 o
  -6   2  13        0.11       -2.50      2.50 o
  -5   2  13       20.04       16.30      3.50 o
  -4   2  13        0.00       -1.12      2.93 o
  -3   2  13        4.99       -0.15      2.10 o
  -2   2  13      178.41      191.56      5.63 o
  -1   2  13       26.41       23.00      3.56 o
   0   2  13       76.81       58.15      3.79 o
   1   2  13      403.77      431.23     11.81 o
   2   2  13      219.57      210.29      8.98 o
   3   2  13       98.77      106.58      6.34 o
   4   2  13      219.04      197.54     10.11 o
   5   2  13       50.74       64.82      5.67 o
   6   2  13        0.35       -3.64      3.64 o
   7   2  13        9.45        5.89      3.63 o
   8   2  13        0.18        0.41      2.83 o
   9   2  13        3.39       -1.27      6.46 o
  10   2  13        4.25       -2.15      7.27 o
 -10   3  13        8.29       -6.43     12.45 o
  -9   3  13       50.81       49.50     15.98 o
  -8   3  13       31.01       30.79      4.24 o
  -7   3  13       38.44       42.53      4.61 o
  -6   3  13       18.25       10.16      3.30 o
  -5   3  13      113.98      121.32      6.58 o
  -4   3  13      197.15      207.24      8.47 o
  -3   3  13      206.71      199.26      5.94 o
  -2   3  13      660.63      656.37     11.49 o
  -1   3  13       73.80       75.29      3.93 o
   0   3  13        1.90        1.96      2.12 o
   1   3  13      173.36      192.50      5.61 o
   2   3  13      203.67      175.20      8.60 o
   3   3  13      955.25      919.09     18.17 o
   4   3  13      189.66      179.23      8.00 o
   5   3  13      197.07      184.55      9.36 o
   6   3  13        3.31        1.49      4.17 o
   7   3  13       31.38       38.51      6.16 o
   8   3  13        4.03        5.98      2.96 o
   9   3  13       21.99        9.42      8.82 o
  10   3  13        3.27       -5.47     13.96 o
 -10   4  13        0.09        1.66     14.01 o
  -9   4  13        8.89        7.30      4.24 o
  -8   4  13       31.43       21.44      4.17 o
  -7   4  13        0.09       -1.00      2.85 o
  -6   4  13      104.41      107.28      7.41 o
  -5   4  13      243.24      215.15      7.87 o
  -4   4  13        0.12        1.44      3.45 o
  -3   4  13     1394.60     1442.51     20.64 o
  -2   4  13      149.41      150.43      5.64 o
  -1   4  13      581.95      596.97     11.12 o
   0   4  13       55.88       66.91      3.91 o
   1   4  13      462.27      429.52     10.85 o
   2   4  13      449.93      448.94     15.79 o
   3   4  13      298.05      277.99      9.39 o
   4   4  13      692.85      650.90     13.84 o
   5   4  13       82.30       74.95      5.52 o
   6   4  13      103.79      100.27      5.68 o
   7   4  13        0.67        4.10      4.10 o
   8   4  13        4.66        0.34      2.86 o
   9   4  13       18.04       16.57      8.07 o
 -10   5  13        0.12       -4.36     12.35 o
  -9   5  13        8.79        7.62      3.94 o
  -8   5  13       60.25       66.25      9.52 o
  -7   5  13        2.49        3.35      4.73 o
  -6   5  13       37.85       39.54      4.51 o
  -5   5  13      709.36      680.45     15.00 o
  -4   5  13      584.08      539.83     12.81 o
  -3   5  13      140.93      150.32      5.19 o
  -2   5  13      240.41      230.79      6.74 o
  -1   5  13      412.95      385.42      8.75 o
   0   5  13      855.83      796.29     13.82 o
   1   5  13      297.95      286.54      9.02 o
   2   5  13      250.87      233.59      6.51 o
   3   5  13       37.62       14.87      4.70 o
   4   5  13       72.59       64.70      4.93 o
   5   5  13       11.23        9.09      2.61 o
   6   5  13        5.89        9.29      3.27 o
   7   5  13        1.63        1.12      3.55 o
   8   5  13        1.54       -2.14      3.23 o
   9   5  13       17.25       19.20      8.14 o
 -10   6  13       12.93       40.68     16.50 o
  -9   6  13        5.67        7.90      6.69 o
  -8   6  13       16.98       25.56      8.26 o
  -7   6  13       61.80       69.44      5.53 o
  -6   6  13      172.11      195.09      8.04 o
  -5   6  13      124.78      131.92      6.74 o
  -4   6  13      143.25      147.20     10.11 o
  -3   6  13       24.00       22.11      2.95 o
  -2   6  13       31.40       27.63      3.20 o
  -1   6  13       62.96       68.75      4.13 o
   0   6  13       85.39       76.40      4.86 o
   1   6  13      263.00      248.66      7.88 o
   2   6  13       11.38        6.66      2.45 o
   3   6  13      183.15      186.92      6.52 o
   4   6  13       13.52        6.14      3.20 o
   5   6  13       13.77       14.83      3.13 o
   6   6  13        5.53       -0.62      4.03 o
   7   6  13        3.22        3.29      3.77 o
   8   6  13       10.43        5.04      7.07 o
   9   6  13        6.29        8.30      8.61 o
 -10   7  13        0.15        4.15     14.22 o
  -9   7  13       31.93       27.62      5.33 o
  -8   7  13        5.18        4.27      4.35 o
  -7   7  13       89.70       95.19      6.39 o
  -6   7  13       39.92       35.45      4.76 o
  -5   7  13       28.69       28.58      4.53 o
  -4   7  13        0.19       -1.00      3.13 o
  -3   7  13       49.99       53.80      4.28 o
  -2   7  13       59.25       52.33      3.94 o
  -1   7  13        2.30       -2.50      2.50 o
   0   7  13      121.74      123.18      5.88 o
   1   7  13      788.30      707.69     14.02 o
   2   7  13     1638.82     1435.10     22.91 o
   3   7  13      823.96      823.88     13.85 o
   4   7  13       34.53       31.44      4.08 o
   5   7  13      111.96      123.25      6.57 o
   6   7  13        9.62        2.43      4.68 o
   7   7  13       88.23       85.20      6.66 o
   8   7  13        1.44        3.09      3.26 o
   9   7  13       28.25       37.62      9.61 o
  -9   8  13        7.90        6.56      4.77 o
  -8   8  13       33.20       35.08      4.76 o
  -7   8  13       27.52       41.75      5.29 o
  -6   8  13       98.35      101.09      6.70 o
  -5   8  13       17.50       16.01      4.13 o
  -4   8  13       39.44       42.41      4.99 o
  -3   8  13      142.83      143.78      7.35 o
  -2   8  13      121.81      107.03      5.13 o
  -1   8  13      662.92      640.46     12.00 o
   0   8  13        1.95        1.24      2.64 o
   1   8  13      263.84      245.32      8.10 o
   2   8  13      122.39       94.27      5.23 o
   3   8  13      388.36      377.36      8.39 o
   4   8  13       89.27       83.31      5.19 o
   5   8  13        3.53        2.05      2.90 o
   6   8  13        2.18        4.54      4.63 o
   7   8  13       14.14       14.71      5.47 o
   8   8  13       50.46       45.69      5.18 o
   9   8  13        2.09        5.06      8.18 o
  -9   9  13       16.14       12.48      6.55 o
  -8   9  13       42.79       44.11      7.55 o
  -7   9  13       13.04       15.05      4.59 o
  -6   9  13       11.63       11.62      4.21 o
  -5   9  13      241.22      228.84      9.52 o
  -4   9  13        3.24       -2.57      3.51 o
  -3   9  13        0.31       -3.26      3.26 o
  -2   9  13       11.37        6.47      3.02 o
  -1   9  13      131.69      127.69      7.62 o
   0   9  13      199.96      197.40      7.53 o
   1   9  13      267.34      245.60      7.73 o
   2   9  13      183.44      195.18      7.10 o
   3   9  13        0.11       -1.09      2.48 o
   4   9  13      158.10      148.42      6.56 o
   5   9  13       11.14        8.81      4.09 o
   6   9  13       20.66       10.79      5.08 o
   7   9  13        7.12        2.59      5.00 o
   8   9  13        3.12       -3.37      5.20 o
  -9  10  13        9.77        4.32      5.52 o
  -8  10  13       17.53       21.31      6.10 o
  -7  10  13      115.09      117.96      6.93 o
  -6  10  13       56.07       61.91      6.35 o
  -5  10  13      113.55       98.69      7.20 o
  -4  10  13      119.40      124.79      7.68 o
  -3  10  13        0.15        1.82      3.83 o
  -2  10  13        8.45        8.29      3.11 o
  -1  10  13        2.55       -2.80      2.80 o
   0  10  13        7.50       11.10      3.41 o
   1  10  13       36.95       40.74      4.70 o
   2  10  13        2.45        2.81      2.92 o
   3  10  13       83.78       87.83      5.30 o
   4  10  13      106.24      108.74      6.05 o
   5  10  13        9.67       10.99      4.11 o
   6  10  13       13.28        6.43      4.96 o
   7  10  13        5.90       10.74      5.48 o
   8  10  13       99.86      103.41     13.28 o
  -8  11  13       10.07        9.68      5.73 o
  -7  11  13       20.54       25.48      4.93 o
  -6  11  13       12.90        8.41      4.13 o
  -5  11  13       22.87       29.79      5.45 o
  -4  11  13       27.15       14.18      6.07 o
  -3  11  13      265.33      263.99     10.74 o
  -2  11  13      242.65      237.68      8.89 o
  -1  11  13      180.48      174.62     10.34 o
   0  11  13        9.24        2.87      4.45 o
   1  11  13       35.60       38.89      4.74 o
   2  11  13       61.65       53.52      5.37 o
   3  11  13       43.06       38.55      4.59 o
   4  11  13       18.48       16.03      3.87 o
   5  11  13       54.31       75.32      6.97 o
   6  11  13        3.56       -3.56      9.18 o
   7  11  13      114.54      142.82     12.84 o
   8  11  13        2.98       11.93      8.81 o
  -8  12  13       45.07       45.40     16.11 o
  -7  12  13       15.52       23.43      5.77 o
  -6  12  13       82.41       98.66      7.12 o
  -5  12  13       26.93       35.69      6.53 o
  -4  12  13       45.83       61.52      6.75 o
  -3  12  13       57.57       56.29      6.56 o
  -2  12  13      403.43      363.86     11.08 o
  -1  12  13      152.82      133.07      7.14 o
   0  12  13       47.35       48.88      5.08 o
   1  12  13      135.79      128.40      9.01 o
   2  12  13        0.02       -3.24      3.24 o
   3  12  13       68.18       63.19      5.83 o
   4  12  13        1.87        0.69      3.46 o
   5  12  13       81.42       80.37      7.51 o
   6  12  13       27.64       36.43      7.03 o
   7  12  13        3.22        9.22      8.21 o
  -7  13  13       65.48       76.17      8.02 o
  -6  13  13        0.07        2.17      4.27 o
  -5  13  13      173.01      176.85      9.01 o
  -4  13  13       66.66       44.77      6.43 o
  -3  13  13       12.90       12.67      4.98 o
  -2  13  13      120.88      134.09      8.81 o
  -1  13  13       49.65       54.15      5.94 o
   0  13  13      108.99      115.44      7.15 o
   1  13  13       14.26        9.54      3.97 o
   2  13  13       92.00       93.32      6.84 o
   3  13  13       13.01       13.26      4.40 o
   4  13  13       51.53       52.82      6.87 o
   5  13  13       20.99       16.77      6.46 o
   6  13  13        0.09        7.97      5.43 o
   7  13  13        0.02       -7.55     11.00 o
  -7  14  13        9.82       11.25      6.76 o
  -6  14  13       14.20       27.47      7.30 o
  -5  14  13        5.54       13.79      4.93 o
  -4  14  13       35.28       27.17      5.42 o
  -3  14  13       25.32       27.48      5.31 o
  -2  14  13       27.88       25.87      6.40 o
  -1  14  13      131.27      140.09      9.03 o
   0  14  13        4.83        5.65      4.48 o
   1  14  13       37.84       44.73      7.11 o
   2  14  13       34.38       37.72      5.57 o
   3  14  13       62.63       67.62      6.48 o
   4  14  13      255.74      283.77     12.43 o
   5  14  13        0.29        4.46      5.46 o
   6  14  13        9.11       15.33      5.96 o
  -6  15  13        3.99        3.28      7.82 o
  -5  15  13       30.63       34.45      7.62 o
  -4  15  13       26.19       16.04      9.78 o
  -3  15  13       14.34       16.08      4.94 o
  -2  15  13      102.53      103.01      8.55 o
  -1  15  13       79.42       82.01      7.70 o
   0  15  13       43.40       40.96      5.16 o
   1  15  13        9.81        8.18      3.96 o
   2  15  13       18.88       19.63      4.62 o
   3  15  13       63.16       84.12      7.90 o
   4  15  13        2.74       13.25      5.94 o
   5  15  13       16.46       21.86      9.96 o
  -5  16  13        0.06        4.69      6.51 o
  -4  16  13       20.17       17.46      7.38 o
  -3  16  13        9.36       14.74      5.73 o
  -2  16  13       13.69        4.34      6.15 o
  -1  16  13       10.32        3.12      5.62 o
   0  16  13       37.66       37.20      5.57 o
   1  16  13      111.90      137.86      7.77 o
   2  16  13       20.57       22.00      4.98 o
   3  16  13        9.47        5.59      5.03 o
   4  16  13        1.41        0.64      5.79 o
  -4  17  13        1.78        1.31      6.82 o
  -3  17  13       24.31       12.94      7.60 o
  -2  17  13       74.68       86.44     15.36 o
  -1  17  13        0.14        2.55      6.42 o
   0  17  13       74.04       75.66      8.31 o
   1  17  13       78.16       72.80      7.35 o
   2  17  13        6.09       19.81      6.40 o
   3  17  13       11.14       10.21      6.99 o
  -2  18  13       43.57       46.90      9.54 o
  -1  18  13      109.40      105.09     14.10 o
   0  18  13       52.28       52.69     11.15 o
   1  18  13        4.63       14.69      7.65 o
   2  18  13        0.88       20.96     13.28 o
 -10   0  14      203.91      188.36     26.26 o
  -9   0  14       13.47       19.20     13.18 o
  -8   0  14       57.38       40.96     11.10 o
  -7   0  14      248.50      242.88     11.82 o
  -6   0  14      134.85      117.71      8.52 o
  -5   0  14       35.57       38.70     10.38 o
  -4   0  14      150.14      132.06      8.61 o
  -3   0  14      596.45      626.95     14.59 o
  -2   0  14     2546.11     2520.45     45.97 o
  -1   0  14      151.21      176.42      6.76 o
   0   0  14      699.05      602.39     18.30 o
   1   0  14       14.94        8.70      4.51 o
   2   0  14     1139.09     1057.78     27.89 o
   3   0  14      204.83      197.46     26.26 o
   4   0  14      133.62       96.29      8.99 o
   5   0  14       80.54       87.20     16.55 o
   6   0  14       51.98       31.24     11.00 o
   7   0  14       72.06       87.17      9.20 o
   8   0  14       65.24       63.61      7.38 o
   9   0  14       21.08       35.08     12.97 o
 -10   1  14        3.21       -9.62      9.62 o
  -9   1  14        3.43        4.55      8.46 o
  -8   1  14       45.85       45.56      4.93 o
  -7   1  14        8.09        4.29      4.00 o
  -6   1  14      226.56      220.65      7.97 o
  -5   1  14       26.93       25.64      3.84 o
  -4   1  14       95.77       90.51      5.35 o
  -3   1  14     1889.49     1818.85     22.77 o
  -2   1  14       76.60       74.41      3.99 o
  -1   1  14      388.14      396.56      8.42 o
   0   1  14       83.03       84.03      3.71 o
   1   1  14      626.87      649.16     14.12 o
   2   1  14        4.80        0.82      3.08 o
   3   1  14       79.61       87.10      6.11 o
   4   1  14       39.35       35.83      4.96 o
   5   1  14        0.04       -3.28      3.28 o
   6   1  14       80.20       68.70      9.35 o
   7   1  14        0.26       -3.33      3.33 o
   8   1  14       77.86       82.41      6.69 o
   9   1  14       78.91       84.95     11.85 o
 -10   2  14        0.01       -9.55     12.45 o
  -9   2  14       77.40       98.68     13.50 o
  -8   2  14       21.36       23.08      3.88 o
  -7   2  14      196.26      202.89      7.11 o
  -6   2  14        0.02       -2.64      3.08 o
  -5   2  14      448.19      460.43     11.50 o
  -4   2  14       80.82       81.70      5.21 o
  -3   2  14       52.27       59.58      5.24 o
  -2   2  14       16.18       16.54      2.77 o
  -1   2  14      182.43      189.68      5.87 o
   0   2  14      100.80      109.62      4.38 o
   1   2  14       28.14       26.86      3.95 o
   2   2  14       13.90       17.30      4.94 o
   3   2  14     2251.02     2080.53     33.47 o
   4   2  14      153.62      163.28      7.89 o
   5   2  14      136.83      159.67      7.94 o
   6   2  14       30.31       34.92      6.93 o
   7   2  14       73.08       86.51      6.58 o
   8   2  14        0.01       -1.68      2.93 o
   9   2  14       95.04       72.46     16.66 o
 -10   3  14       36.00       40.99     17.02 o
  -9   3  14       17.19       28.54     14.43 o
  -8   3  14       92.59       88.27      5.85 o
  -7   3  14       38.92       34.53      5.75 o
  -6   3  14      378.23      371.25     12.95 o
  -5   3  14        2.98       -0.50      3.67 o
  -4   3  14      123.85      108.37      6.57 o
  -3   3  14      394.76      378.23      8.41 o
  -2   3  14        8.04        4.68      2.41 o
  -1   3  14      862.70      855.30     14.27 o
   0   3  14       78.86       87.87      4.27 o
   1   3  14      198.33      201.43      9.08 o
   2   3  14      969.82      954.49     18.64 o
   3   3  14      206.91      192.86      8.31 o
   4   3  14      638.66      637.03     15.13 o
   5   3  14        0.79        2.53      3.45 o
   6   3  14       38.98       41.83      6.15 o
   7   3  14       39.33       20.73      4.63 o
   8   3  14       87.82       97.93      5.69 o
   9   3  14       38.26       40.53      9.70 o
 -10   4  14        0.03       34.14     16.40 o
  -9   4  14      139.11      134.72      9.81 o
  -8   4  14        0.47        1.72      4.37 o
  -7   4  14      166.37      174.40     17.35 o
  -6   4  14        0.67       -2.81      2.81 o
  -5   4  14      101.58       95.16      5.82 o
  -4   4  14      149.88      150.30      7.74 o
  -3   4  14       88.24       81.94      5.01 o
  -2   4  14      453.10      428.39     10.37 o
  -1   4  14       45.81       39.32      3.61 o
   0   4  14      190.18      183.10      6.10 o
   1   4  14        8.25        4.66      2.63 o
   2   4  14      489.60      419.54     11.44 o
   3   4  14     1336.77     1296.02     23.73 o
   4   4  14       55.72       59.53      5.64 o
   5   4  14        0.60        5.59      3.65 o
   6   4  14        0.54       -3.10      3.28 o
   7   4  14       24.78       26.60      4.92 o
   8   4  14       59.88       60.87      8.49 o
   9   4  14        1.18       -4.73     10.33 o
 -10   5  14       10.16        3.22     14.53 o
  -9   5  14       16.97       15.90      4.20 o
  -8   5  14       51.68       49.74      5.37 o
  -7   5  14        9.49        4.77      3.74 o
  -6   5  14        2.35       -0.34      3.24 o
  -5   5  14       41.20       35.23      4.48 o
  -4   5  14       32.93       33.52      4.35 o
  -3   5  14      773.10      721.11     14.95 o
  -2   5  14       35.99       43.56      3.78 o
  -1   5  14      220.05      214.71      7.39 o
   0   5  14      985.65      914.97     15.58 o
   1   5  14      305.92      287.34      9.42 o
   2   5  14      544.45      525.46     13.16 o
   3   5  14        2.06       -5.60      5.81 o
   4   5  14       50.91       42.35      4.54 o
   5   5  14       29.66       34.07      4.33 o
   6   5  14       10.92        7.85      7.99 o
   7   5  14        9.60        8.52      4.29 o
   8   5  14        0.57        0.65      3.37 o
   9   5  14       16.99       22.90      9.12 o
 -10   6  14        0.22        3.84     12.25 o
  -9   6  14        0.04       -3.76      3.76 o
  -8   6  14      121.96      122.44      7.63 o
  -7   6  14      129.79      125.51      6.95 o
  -6   6  14       22.25       24.24      4.38 o
  -5   6  14       79.22       89.54      6.10 o
  -4   6  14       23.59       14.90      3.76 o
  -3   6  14      273.54      278.17      9.42 o
  -2   6  14     1067.25     1086.31     16.49 o
  -1   6  14      727.36      724.09     12.65 o
   0   6  14      161.33      139.85      5.51 o
   1   6  14      298.03      282.77      8.66 o
   2   6  14      293.00      268.42      8.52 o
   3   6  14      165.72      144.47      6.76 o
   4   6  14       21.44       22.46      3.84 o
   5   6  14       21.07       12.12      3.18 o
   6   6  14        9.24        8.55      6.71 o
   7   6  14        1.94        0.32      4.40 o
   8   6  14       23.27       29.61      5.22 o
   9   6  14       22.76       24.83      9.43 o
  -9   7  14       18.59       14.43      4.85 o
  -8   7  14       80.70       82.13      9.77 o
  -7   7  14       11.24       14.74      4.51 o
  -6   7  14       85.78       79.13      6.05 o
  -5   7  14       29.20       20.54      4.40 o
  -4   7  14        0.05       -0.08      3.30 o
  -3   7  14      225.46      215.24      8.64 o
  -2   7  14      387.32      384.25      9.00 o
  -1   7  14      685.02      705.32     12.68 o
   0   7  14       20.84       22.95      3.76 o
   1   7  14       39.25       43.83      4.47 o
   2   7  14       30.80       50.55      4.78 o
   3   7  14       76.39       77.23      7.05 o
   4   7  14        3.99        6.94      3.03 o
   5   7  14        2.91        1.99      2.89 o
   6   7  14        0.67        2.36      4.46 o
   7   7  14       73.95       75.88      8.06 o
   8   7  14        4.72        0.02      3.57 o
   9   7  14       14.34       12.92      8.98 o
  -9   8  14       34.63       25.86      5.58 o
  -8   8  14       26.78       22.08      8.42 o
  -7   8  14       38.53       49.39      5.76 o
  -6   8  14        0.76       -3.43      3.48 o
  -5   8  14       15.69        7.12      3.89 o
  -4   8  14      108.81       94.86      6.64 o
  -3   8  14      265.61      268.13      9.85 o
  -2   8  14       91.89      107.02      5.20 o
  -1   8  14      676.52      666.52     12.55 o
   0   8  14       55.88       63.51      5.08 o
   1   8  14      119.39      111.11      6.19 o
   2   8  14      134.36      118.50      5.84 o
   3   8  14       36.86       27.81      3.89 o
   4   8  14       47.33       39.62      4.37 o
   5   8  14        5.02        2.54      3.15 o
   6   8  14        0.06       -1.67      4.29 o
   7   8  14        0.00        9.71      5.43 o
   8   8  14       24.55       33.24      9.38 o
  -9   9  14       17.60       20.47      5.71 o
  -8   9  14        3.26       -0.31      4.01 o
  -7   9  14        9.63       17.60      4.83 o
  -6   9  14        7.53        7.21      5.80 o
  -5   9  14       36.17       37.20      8.90 o
  -4   9  14       65.01       60.33      5.96 o
  -3   9  14       45.45       50.27      5.53 o
  -2   9  14        4.16       -1.72      2.76 o
  -1   9  14       30.49       20.70      3.66 o
   0   9  14      198.13      180.67      7.50 o
   1   9  14       16.57       13.45      3.67 o
   2   9  14       26.11       32.86      4.00 o
   3   9  14        6.27        1.13      3.01 o
   4   9  14       10.41       17.71      3.61 o
   5   9  14        8.50       10.58      3.79 o
   6   9  14        3.64       -2.06      4.58 o
   7   9  14        0.06        2.39      5.17 o
   8   9  14        3.95        4.32      8.46 o
  -8  10  14        0.14        6.03      5.37 o
  -7  10  14       12.24       11.04      4.21 o
  -6  10  14        0.74       -1.27      4.09 o
  -5  10  14        6.25        0.03      4.03 o
  -4  10  14       98.61      106.66      7.43 o
  -3  10  14       87.94       93.41      7.06 o
  -2  10  14        0.37        0.66      3.39 o
  -1  10  14      115.68      115.12      6.46 o
   0  10  14       32.02       27.88      4.31 o
   1  10  14        6.17        4.65      3.39 o
   2  10  14        3.78        7.11      3.49 o
   3  10  14      190.62      197.26      7.72 o
   4  10  14       19.33       11.04      3.56 o
   5  10  14        1.47       -1.27      4.42 o
   6  10  14        2.97        1.13      4.87 o
   7  10  14        0.02       -0.44      4.78 o
   8  10  14        4.86       15.24      8.66 o
  -8  11  14        0.15       -0.55      8.70 o
  -7  11  14       25.01       15.32      4.55 o
  -6  11  14        5.83        1.57      4.43 o
  -5  11  14        9.94        5.86      4.44 o
  -4  11  14       53.14       58.11      8.88 o
  -3  11  14       61.71       67.26      6.76 o
  -2  11  14        2.70        4.17      4.35 o
  -1  11  14      162.69      144.46      7.25 o
   0  11  14       26.05       20.84      4.17 o
   1  11  14       29.53       19.41      4.05 o
   2  11  14        4.87       -3.27      3.27 o
   3  11  14        8.62        1.75      3.67 o
   4  11  14       10.75        5.71      3.55 o
   5  11  14       56.26       61.78      6.94 o
   6  11  14       10.26       13.29     10.44 o
   7  11  14        6.64       14.30      6.23 o
  -8  12  14        0.05       -0.92      9.98 o
  -7  12  14        5.22        7.36      5.15 o
  -6  12  14       13.25       13.22      4.79 o
  -5  12  14       81.79      100.87     10.10 o
  -4  12  14      100.08       92.96      7.85 o
  -3  12  14       70.81       58.03      6.62 o
  -2  12  14       21.03       15.15      5.63 o
  -1  12  14       11.07       13.60      4.12 o
   0  12  14        0.95       -2.81      4.28 o
   1  12  14        0.83       -2.45      3.48 o
   2  12  14        0.75       -0.40      3.45 o
   3  12  14      111.78      113.67      7.44 o
   4  12  14      139.63      154.74     12.12 o
   5  12  14      133.85      134.71     11.79 o
   6  12  14        0.72       -1.95      5.59 o
   7  12  14       23.02       32.06     10.31 o
  -7  13  14        1.34        0.63      5.85 o
  -6  13  14       16.07       13.77      4.87 o
  -5  13  14        9.39        9.15      4.55 o
  -4  13  14        0.99       -4.76      4.76 o
  -3  13  14        9.73       11.72      5.04 o
  -2  13  14        7.03       10.59      5.03 o
  -1  13  14        0.66       -3.74      3.74 o
   0  13  14       27.35       28.53      5.21 o
   1  13  14       23.24       13.68      4.32 o
   2  13  14        6.65        6.92      3.91 o
   3  13  14        1.97       -2.02      3.91 o
   4  13  14        0.22        4.89      4.80 o
   5  13  14        2.72        0.14      5.73 o
   6  13  14        4.00        4.48      6.75 o
  -6  14  14        1.01        8.75      8.63 o
  -5  14  14        3.27       -2.44      5.26 o
  -4  14  14        0.42        5.52      4.38 o
  -3  14  14        0.98       -4.06      4.60 o
  -2  14  14        2.30        3.87      4.98 o
  -1  14  14       29.42       26.30      5.55 o
   0  14  14        8.16        1.61      4.07 o
   1  14  14        9.22        7.98      4.26 o
   2  14  14        3.88        3.60      4.17 o
   3  14  14        2.64        0.14      4.85 o
   4  14  14       10.13        7.93      6.17 o
   5  14  14       21.43       14.44      9.10 o
   6  14  14        0.67        4.10     11.78 o
  -6  15  14        3.84        2.47      7.70 o
  -5  15  14        1.13        6.40      7.84 o
  -4  15  14        8.76        4.66      5.46 o
  -3  15  14       20.63       24.48      8.31 o
  -2  15  14       21.73       23.83      5.63 o
  -1  15  14        3.55       -2.54      5.03 o
   0  15  14        2.87       -3.48      3.73 o
   1  15  14       21.11       31.32      5.92 o
   2  15  14       24.38       40.90      8.51 o
   3  15  14        0.03        3.28      3.93 o
   4  15  14       12.13        3.55      8.48 o
   5  15  14        1.22       -8.54     11.05 o
  -5  16  14        2.86        9.99      7.26 o
  -4  16  14        3.51        4.57      6.79 o
  -3  16  14        6.50        5.66      5.42 o
  -2  16  14       11.72        9.93      5.68 o
  -1  16  14       14.53        9.04      9.17 o
   0  16  14       10.29       15.22      6.41 o
   1  16  14        2.61        3.51      4.89 o
   2  16  14        0.11        0.90      4.70 o
   3  16  14        1.72        4.82      6.57 o
   4  16  14        2.34       -7.86      7.86 o
  -3  17  14        0.07       -0.40      6.51 o
  -2  17  14       11.29        4.78      6.25 o
  -1  17  14       60.86       64.57      9.31 o
   0  17  14       44.96       56.89      9.10 o
   1  17  14       14.38       24.33      5.95 o
   2  17  14        7.99        6.34      5.31 o
   3  17  14       10.12       16.96      7.94 o
  -1  18  14       30.97       39.23     14.94 o
   0  18  14       23.79       46.25     20.70 o
 -10   1  15       28.32       16.43      9.64 o
  -9   1  15        0.58       -2.51      7.84 o
  -8   1  15        0.00        3.07      3.27 o
  -7   1  15       35.86       34.84      4.48 o
  -6   1  15      485.08      438.73     11.57 o
  -5   1  15      160.90      157.53      7.04 o
  -4   1  15        1.75       -2.50      2.87 o
  -3   1  15      148.06      163.28      6.79 o
  -2   1  15      463.23      443.84      9.31 o
  -1   1  15      888.83      888.66     14.67 o
   0   1  15      358.11      360.71      9.97 o
   1   1  15      581.85      587.94     13.51 o
   2   1  15      137.16      148.00      7.19 o
   3   1  15     1900.86     1742.68     29.65 o
   4   1  15      169.63      126.40      8.79 o
   5   1  15        0.24       -4.30      4.30 o
   6   1  15       16.96       15.73      7.11 o
   7   1  15       28.06       28.03      5.94 o
   8   1  15        0.24        0.94      3.18 o
   9   1  15       10.85        5.94      8.14 o
 -10   2  15        5.16        5.19     13.08 o
  -9   2  15        3.82       -3.01     11.21 o
  -8   2  15        0.01        4.24      3.43 o
  -7   2  15       15.68       16.74      3.54 o
  -6   2  15        0.56        1.01      3.30 o
  -5   2  15       21.26       17.20      4.03 o
  -4   2  15       50.58       52.36      4.69 o
  -3   2  15       28.58       30.44      4.77 o
  -2   2  15        0.24       -2.37      2.37 o
  -1   2  15       81.77       70.62      4.18 o
   0   2  15       12.86       13.97      2.53 o
   1   2  15       60.37       57.70      8.63 o
   2   2  15      597.20      566.48     13.64 o
   3   2  15        5.06       -3.84      3.84 o
   4   2  15       77.22       70.01      6.05 o
   5   2  15       34.99       29.44      8.13 o
   6   2  15        0.13       -0.28      6.54 o
   7   2  15       25.72       37.22     11.16 o
   8   2  15        8.49       11.29      3.64 o
   9   2  15        3.53       -7.32     11.73 o
 -10   3  15        5.95        2.08     12.66 o
  -9   3  15        7.88       14.43     12.76 o
  -8   3  15        2.70        2.49      3.65 o
  -7   3  15       17.81       24.23      4.03 o
  -6   3  15        6.52        4.30      3.25 o
  -5   3  15      171.11      162.81      8.15 o
  -4   3  15      309.63      300.92     10.58 o
  -3   3  15       11.32        6.22      4.62 o
  -2   3  15       54.70       51.23      3.90 o
  -1   3  15      127.90      133.74      5.42 o
   0   3  15      532.68      501.57     10.24 o
   1   3  15      435.68      386.54     10.89 o
   2   3  15       32.22       34.94      4.72 o
   3   3  15        7.79       15.61      4.48 o
   4   3  15       26.81       22.73      4.60 o
   5   3  15       20.84       31.32      4.93 o
   6   3  15        0.00        0.45      5.95 o
   7   3  15        4.36       10.19      5.20 o
   8   3  15       16.11       15.91      3.84 o
   9   3  15       11.28        4.74     10.74 o
 -10   4  15        3.40        1.35     12.66 o
  -9   4  15        4.83        9.95      5.41 o
  -8   4  15       29.97       30.59      4.75 o
  -7   4  15       30.03       34.86      4.67 o
  -6   4  15       23.60       27.94      4.92 o
  -5   4  15      359.94      364.13     10.73 o
  -4   4  15        0.10        0.35      3.45 o
  -3   4  15      396.51      426.65     12.76 o
  -2   4  15        0.07       -2.42      2.42 o
  -1   4  15       37.86       34.88      3.66 o
   0   4  15      165.12      156.19      5.83 o
   1   4  15      225.88      206.07      6.45 o
   2   4  15      649.92      567.66     13.97 o
   3   4  15       81.13       91.98      6.53 o
   4   4  15      196.08      205.88      9.02 o
   5   4  15       10.71        2.82      3.96 o
   6   4  15        8.42        7.19      4.59 o
   7   4  15        2.68        3.91      4.70 o
   8   4  15        0.11        2.32      3.20 o
   9   4  15       20.18       11.96      8.40 o
 -10   5  15        1.05       -1.76     12.45 o
  -9   5  15        9.81       11.47     15.10 o
  -8   5  15        0.64        1.82      5.52 o
  -7   5  15      213.65      219.11      8.68 o
  -6   5  15      202.63      186.75      8.11 o
  -5   5  15       19.77       26.17      4.46 o
  -4   5  15      125.42      122.31      6.75 o
  -3   5  15       59.60       63.05      6.01 o
  -2   5  15      964.56      966.40     16.31 o
  -1   5  15     1679.85     1643.55     24.23 o
   0   5  15      232.49      228.90      7.25 o
   1   5  15       27.89       46.40      5.58 o
   2   5  15        0.78        1.33      3.29 o
   3   5  15      462.09      487.40     13.42 o
   4   5  15        0.27        0.06      3.52 o
   5   5  15       21.68       19.48      3.93 o
   6   5  15        0.20       -0.21      4.92 o
   7   5  15        6.42       16.49      5.94 o
   8   5  15       17.68       24.97      4.71 o
   9   5  15       11.24        8.90      8.72 o
  -9   6  15        0.59        3.94      4.47 o
  -8   6  15       19.20       16.44      4.85 o
  -7   6  15        5.21       12.38      4.14 o
  -6   6  15       28.75       30.44      4.66 o
  -5   6  15       46.90       45.97      5.87 o
  -4   6  15        6.64        4.34      3.54 o
  -3   6  15      139.79      134.17      7.14 o
  -2   6  15        2.31        2.70      2.80 o
  -1   6  15      136.79      115.39      7.86 o
   0   6  15        1.61       -1.32      2.73 o
   1   6  15      187.74      176.13      8.06 o
   2   6  15       22.49       35.65      4.24 o
   3   6  15        3.80        1.72      3.28 o
   4   6  15       29.70       22.03      4.10 o
   5   6  15       40.45       31.38      4.57 o
   6   6  15       12.57        8.42      5.08 o
   7   6  15       13.98       15.17      5.68 o
   8   6  15       27.08       30.29      5.87 o
  -9   7  15       22.09       22.38      4.44 o
  -8   7  15       28.29       22.89      5.35 o
  -7   7  15       14.45       21.24      7.35 o
  -6   7  15        9.29       11.17      4.22 o
  -5   7  15        1.81       -3.36      3.36 o
  -4   7  15      168.27      168.30      8.10 o
  -3   7  15      113.15      105.13      6.79 o
  -2   7  15      155.83      148.78      5.95 o
  -1   7  15      681.54      642.40     12.19 o
   0   7  15     1339.18     1228.72     18.76 o
   1   7  15      195.46      204.73      7.90 o
   2   7  15       54.17       47.97      4.69 o
   3   7  15      129.46      156.91      7.61 o
   4   7  15       26.60       19.84      3.66 o
   5   7  15       12.90       22.60      3.89 o
   6   7  15       13.65       13.24      8.30 o
   7   7  15       14.73       20.47      6.12 o
   8   7  15       18.45       22.55     14.63 o
  -9   8  15        1.07        7.38      4.98 o
  -8   8  15        4.67       -0.57      4.57 o
  -7   8  15       16.90       18.79      4.86 o
  -6   8  15       64.07       67.56      6.38 o
  -5   8  15      113.78      116.08      7.35 o
  -4   8  15        0.29       -3.40      3.40 o
  -3   8  15      228.29      235.61      9.57 o
  -2   8  15       10.98        5.51      3.07 o
  -1   8  15      250.78      241.78      8.48 o
   0   8  15       52.15       42.23      4.59 o
   1   8  15       59.18       58.91      5.11 o
   2   8  15       68.60       67.54      5.44 o
   3   8  15        9.83       10.38      3.37 o
   4   8  15        3.25        2.21      3.12 o
   5   8  15        9.18       10.00      3.76 o
   6   8  15       47.97       50.20      7.38 o
   7   8  15        0.66       -4.39      5.49 o
   8   8  15        2.27       -9.55      9.55 o
  -9   9  15       16.63       18.76      5.85 o
  -8   9  15        1.88       -1.36      3.95 o
  -7   9  15      117.63      112.78     11.85 o
  -6   9  15        0.25       -3.83      3.83 o
  -5   9  15       36.00       30.37      5.32 o
  -4   9  15        0.62        0.83      3.75 o
  -3   9  15       25.04       24.18      4.79 o
  -2   9  15        0.47       -3.16      3.16 o
  -1   9  15       70.13       80.35      5.16 o
   0   9  15      170.87      156.87     11.52 o
   1   9  15       18.18       24.50      4.25 o
   2   9  15        0.09       -0.97      4.64 o
   3   9  15      111.36      111.70      6.83 o
   4   9  15       27.81       15.74      3.86 o
   5   9  15       28.94       38.12      5.13 o
   6   9  15        1.14        5.58      5.46 o
   7   9  15       32.02       35.96      6.64 o
   8   9  15        6.01       14.48     19.15 o
  -8  10  15       13.23       14.69      5.00 o
  -7  10  15        7.36        5.41      4.81 o
  -6  10  15       62.80       63.68      6.72 o
  -5  10  15        3.25        8.78      5.09 o
  -4  10  15       15.79       11.91      5.50 o
  -3  10  15        5.81        3.87      4.21 o
  -2  10  15       81.47       96.28      9.96 o
  -1  10  15       15.60        9.82      3.43 o
   0  10  15        8.29        2.21      5.13 o
   1  10  15        0.97        3.48      3.44 o
   2  10  15      172.44      162.29      8.02 o
   3  10  15       11.15       12.23      4.08 o
   4  10  15       47.52       44.42      4.87 o
   5  10  15       12.40        5.22      4.70 o
   6  10  15       59.32       56.34      8.27 o
   7  10  15        9.97        4.91      9.13 o
  -8  11  15        1.67        4.77      5.76 o
  -7  11  15       10.85       15.36      5.25 o
  -6  11  15        3.45        0.41      4.65 o
  -5  11  15        2.62       -3.67      6.32 o
  -4  11  15       90.46       93.36      7.68 o
  -3  11  15       31.23       20.33      5.10 o
  -2  11  15      127.54      133.01     10.81 o
  -1  11  15      184.98      201.93      7.71 o
   0  11  15        6.42        2.88      4.71 o
   1  11  15       79.29       79.37      6.24 o
   2  11  15       15.26       12.37      4.27 o
   3  11  15       77.25       66.45      6.17 o
   4  11  15        3.21       -1.48      4.01 o
   5  11  15      120.72      155.72      9.96 o
   6  11  15        8.80       -0.23      6.73 o
   7  11  15        1.96       -2.52      8.87 o
  -7  12  15       26.32       24.05      5.95 o
  -6  12  15        6.75       12.65      4.64 o
  -5  12  15       63.80       60.77      7.02 o
  -4  12  15       49.97       36.26      6.15 o
  -3  12  15      178.29      183.20      9.91 o
  -2  12  15        0.11       -2.09      4.16 o
  -1  12  15      123.94      114.84      8.48 o
   0  12  15       16.33       18.98      4.44 o
   1  12  15       24.15       19.93      4.59 o
   2  12  15       16.68       18.89      5.95 o
   3  12  15       29.19       36.33      5.53 o
   4  12  15       58.46       59.10      6.41 o
   5  12  15        1.88       -0.52     16.29 o
   6  12  15        5.41       -4.32      5.47 o
  -7  13  15       89.77       91.07     12.05 o
  -6  13  15       21.09       15.99      6.08 o
  -5  13  15       24.10       28.60      6.16 o
  -4  13  15      124.08      125.02     11.09 o
  -3  13  15        0.92        1.49      4.93 o
  -2  13  15       32.11       33.71      6.31 o
  -1  13  15        0.01       -1.90      4.42 o
   0  13  15      105.98      107.78      7.26 o
   1  13  15       92.66      104.41      7.32 o
   2  13  15        0.04        0.39      4.00 o
   3  13  15       39.20       43.23      6.04 o
   4  13  15        5.46        5.63      4.99 o
   5  13  15        3.75       -1.10      8.46 o
   6  13  15        5.35        8.35      8.67 o
  -6  14  15       10.90       15.84      5.68 o
  -5  14  15       34.21       32.44      6.37 o
  -4  14  15        3.82       11.02      5.24 o
  -3  14  15       53.88       59.31      7.38 o
  -2  14  15        4.01        1.05      4.98 o
  -1  14  15       62.00       63.17      8.75 o
   0  14  15        4.15       10.76      4.64 o
   1  14  15        1.92       -5.25      5.41 o
   2  14  15      203.35      217.48     10.08 o
   3  14  15        3.50        5.95      4.43 o
   4  14  15       35.30       50.00      8.05 o
   5  14  15       26.94       20.61      9.55 o
  -5  15  15        0.29       -5.38      5.38 o
  -4  15  15       62.22       55.19      7.54 o
  -3  15  15       10.23        8.56      5.43 o
  -2  15  15      104.41      113.81     12.37 o
  -1  15  15       35.87       51.29     10.13 o
   0  15  15        5.54        8.45      4.86 o
   1  15  15       78.88       89.92      7.54 o
   2  15  15        3.06        1.75      5.50 o
   3  15  15       63.96       76.87      6.74 o
   4  15  15        1.36       -9.54     10.33 o
  -4  16  15        6.24        6.10      6.21 o
  -3  16  15       39.42       45.44      7.50 o
  -2  16  15        6.87       10.53      5.50 o
  -1  16  15       55.72       56.02     13.80 o
   0  16  15        7.07        0.55      6.25 o
   1  16  15       26.20       31.33      5.99 o
   2  16  15       66.81       68.48      7.46 o
   3  16  15       11.40       17.54      7.48 o
  -3  17  15        0.22       26.05     12.45 o
  -2  17  15       64.85       84.13      9.21 o
  -1  17  15       69.62       86.05     12.80 o
   0  17  15        0.74       -5.52      5.52 o
   1  17  15        2.51       -1.49      5.75 o
   2  17  15        1.04       -3.43      5.18 o
 -10   0  16       41.42       20.34     16.29 o
  -9   0  16       60.46       83.23     18.58 o
  -8   0  16      131.10      140.47      9.89 o
  -7   0  16       16.53       15.23      5.83 o
  -6   0  16       71.19       78.53      9.50 o
  -5   0  16       80.82       82.99      8.28 o
  -4   0  16       83.60      112.67      8.52 o
  -3   0  16      546.84      534.19     17.95 o
  -2   0  16      458.50      501.07     23.83 o
  -1   0  16     1267.34     1267.68     31.64 o
   0   0  16      607.43      623.44     20.09 o
   1   0  16       53.84       75.34      8.07 o
   2   0  16      141.32      116.02      9.83 o
   3   0  16      600.59      557.99     20.33 o
   4   0  16      255.48      249.77     14.37 o
   5   0  16      449.55      444.62     19.01 o
   6   0  16        9.46        7.99      9.65 o
   7   0  16       18.97       11.21     10.17 o
   8   0  16       63.11       79.73      7.20 o
   9   0  16        9.55        0.62     12.04 o
 -10   1  16        0.95       -5.78     13.34 o
  -9   1  16       47.36       46.20     15.41 o
  -8   1  16       37.13       35.71      4.58 o
  -7   1  16      174.18      178.61      7.84 o
  -6   1  16       72.84       69.55      6.54 o
  -5   1  16      605.03      552.97     13.37 o
  -4   1  16        1.35        3.11      3.23 o
  -3   1  16       71.85       74.95     10.13 o
  -2   1  16       22.07       19.38      3.28 o
  -1   1  16      599.22      577.25     12.90 o
   0   1  16       63.58       64.13      8.70 o
   1   1  16       53.13       70.72      5.58 o
   2   1  16        3.34        2.55      3.71 o
   3   1  16      345.66      380.40     16.36 o
   4   1  16      351.09      381.89     12.08 o
   5   1  16        0.19       -3.71      3.71 o
   6   1  16      124.16      129.02     12.40 o
   7   1  16       16.09       -0.50      7.58 o
   8   1  16        2.63        1.51      3.51 o
   9   1  16       76.79       96.98     20.91 o
 -10   2  16       20.46       -2.08     13.70 o
  -9   2  16        0.03       -7.99      7.99 o
  -8   2  16       24.94       26.68      4.66 o
  -7   2  16       87.35       89.64      5.69 o
  -6   2  16      146.20      146.99      7.26 o
  -5   2  16        2.86        1.20      3.73 o
  -4   2  16        3.67        3.64      3.61 o
  -3   2  16      294.31      262.06      9.99 o
  -2   2  16      115.33      100.53      4.94 o
  -1   2  16      345.18      325.17      8.12 o
   0   2  16      505.30      439.01     11.65 o
   1   2  16      305.07      284.89      9.49 o
   2   2  16      132.79      124.34      7.07 o
   3   2  16       24.67       36.27      5.32 o
   4   2  16       32.81       35.02      5.23 o
   5   2  16        5.30       12.24      4.58 o
   6   2  16       15.25       -1.47      5.87 o
   7   2  16       49.98       46.25      9.52 o
   8   2  16       56.20       45.46      4.94 o
   9   2  16       15.13        6.05      8.46 o
 -10   3  16        0.01       -5.40     11.10 o
  -9   3  16        0.85      -10.17     10.17 o
  -8   3  16       15.20        6.43      4.25 o
  -7   3  16       62.05       70.60      5.51 o
  -6   3  16        0.93        1.21      3.34 o
  -5   3  16        1.88        4.36      4.01 o
  -4   3  16       82.59       75.80      6.93 o
  -3   3  16       20.37       20.94      4.85 o
  -2   3  16      811.87      820.85     15.71 o
  -1   3  16       66.33       57.73      4.19 o
   0   3  16      634.46      646.84     14.69 o
   1   3  16        1.50       -3.23      3.23 o
   2   3  16      662.81      595.47     14.53 o
   3   3  16      249.47      231.14      9.47 o
   4   3  16      181.55      198.88      9.17 o
   5   3  16       67.85       77.26      8.48 o
   6   3  16       62.16       71.01     10.59 o
   7   3  16       15.05       26.80      6.50 o
   8   3  16        0.12        2.36      3.60 o
   9   3  16       11.55       14.62      8.76 o
  -9   4  16       17.83       12.98      9.50 o
  -8   4  16       17.72       17.47      6.23 o
  -7   4  16       33.38       30.71      4.73 o
  -6   4  16       53.59       59.57      5.48 o
  -5   4  16        2.45        4.91      3.68 o
  -4   4  16        1.35       -2.74      3.59 o
  -3   4  16      302.96      323.20     14.28 o
  -2   4  16      155.03      147.94      6.05 o
  -1   4  16      447.53      437.97     10.12 o
   0   4  16      469.76      466.37     10.23 o
   1   4  16     1107.16     1093.84     21.21 o
   2   4  16        3.48        3.88      3.56 o
   3   4  16      155.61      154.57      8.05 o
   4   4  16       40.05       28.74      5.54 o
   5   4  16       97.06      112.86      7.71 o
   6   4  16       29.32       31.37     10.27 o
   7   4  16        6.34        6.50      5.26 o
   8   4  16        0.18       -1.98      4.17 o
   9   4  16        8.85       -8.51     11.21 o
  -9   5  16        8.66        1.37      5.55 o
  -8   5  16        8.91       10.92      4.44 o
  -7   5  16       85.68       87.09      6.32 o
  -6   5  16      170.89      165.43      7.94 o
  -5   5  16      694.25      637.79     15.36 o
  -4   5  16        7.41       13.06      3.97 o
  -3   5  16       32.57       38.39      5.34 o
  -2   5  16      460.19      448.99     10.36 o
  -1   5  16      995.77     1011.61     17.32 o
   0   5  16      203.91      205.01      8.65 o
   1   5  16        1.51       -3.39      3.39 o
   2   5  16        1.75       -3.12      3.12 o
   3   5  16        4.65        6.69      4.33 o
   4   5  16      215.25      207.53      9.40 o
   5   5  16       27.23       32.06      4.79 o
   6   5  16        0.12        6.27      5.02 o
   7   5  16       14.08       28.87      6.61 o
   8   5  16       13.80       20.01      8.53 o
  -9   6  16        0.05        5.86      6.43 o
  -8   6  16        0.44       -1.06      4.20 o
  -7   6  16      104.52       99.27      8.63 o
  -6   6  16       86.58       75.01      6.23 o
  -5   6  16      167.61      156.78      7.93 o
  -4   6  16      272.19      292.92     10.29 o
  -3   6  16       57.63       59.11      5.63 o
  -2   6  16      280.96      304.93      8.14 o
  -1   6  16      586.52      578.51     12.11 o
   0   6  16      330.91      329.77     14.52 o
   1   6  16       53.02       49.57      5.42 o
   2   6  16       26.99       26.47      4.11 o
   3   6  16        7.94       11.02      3.76 o
   4   6  16       73.60       72.43      5.89 o
   5   6  16        3.24        0.74      3.10 o
   6   6  16        1.57        8.38      5.37 o
   7   6  16        8.14       11.50      5.87 o
   8   6  16       96.44      131.92     29.16 o
  -9   7  16        2.35        4.71      3.82 o
  -8   7  16        5.75        4.09      4.71 o
  -7   7  16       14.86        3.69      4.18 o
  -6   7  16        3.12        5.98      4.13 o
  -5   7  16        1.54        6.49      3.91 o
  -4   7  16       47.18       48.08      5.49 o
  -3   7  16        0.05        0.88      3.80 o
  -2   7  16      445.65      470.08     11.58 o
  -1   7  16       26.27       25.26      3.74 o
   0   7  16       65.07       63.41      4.57 o
   1   7  16        5.03        8.72      3.37 o
   2   7  16       41.93       46.74      5.08 o
   3   7  16      131.13      115.53      6.74 o
   4   7  16       49.03       47.19      4.76 o
   5   7  16       91.38       97.35      6.05 o
   6   7  16       16.10       29.41      6.47 o
   7   7  16        2.72        5.69      5.46 o
   8   7  16        1.74       -7.96      7.96 o
  -9   8  16        1.03        2.04      4.16 o
  -8   8  16       28.27       26.28      5.93 o
  -7   8  16        0.21        2.23      4.40 o
  -6   8  16        0.07        0.60      4.15 o
  -5   8  16       43.94       53.33      6.05 o
  -4   8  16        6.81       10.13      4.17 o
  -3   8  16        3.67       -2.90      3.72 o
  -2   8  16       18.43       17.22      5.23 o
  -1   8  16       17.58       11.74      4.44 o
   0   8  16      154.07      134.38      6.03 o
   1   8  16        0.15        0.36      3.18 o
   2   8  16        0.20        0.24      3.12 o
   3   8  16        2.65       -1.24      3.55 o
   4   8  16       29.16       31.07      4.47 o
   5   8  16       47.74       41.44      5.25 o
   6   8  16       10.36       10.43      5.76 o
   7   8  16       59.38       72.04      8.47 o
   8   8  16        0.30       -2.55      8.03 o
  -8   9  16        0.95        1.46      5.92 o
  -7   9  16       24.38       30.50      5.66 o
  -6   9  16       45.75       37.02      6.07 o
  -5   9  16       39.51       25.97      5.35 o
  -4   9  16       48.49       56.70      6.14 o
  -3   9  16        1.03       -1.22      3.91 o
  -2   9  16       94.87      104.01      7.38 o
  -1   9  16      283.63      281.78      8.48 o
   0   9  16        3.62        1.67      3.13 o
   1   9  16       18.29       23.16      4.15 o
   2   9  16       51.24       42.71      5.08 o
   3   9  16       26.36       17.96      5.41 o
   4   9  16       25.25       21.72      4.63 o
   5   9  16        1.66       -2.43      4.11 o
   6   9  16        3.87        5.76      5.74 o
   7   9  16        4.36       10.85      5.52 o
  -8  10  16        1.45       -0.67      4.37 o
  -7  10  16       22.53       22.46      5.40 o
  -6  10  16        3.51       12.91      4.87 o
  -5  10  16       41.00       48.70      6.35 o
  -4  10  16       27.04        7.35      4.51 o
  -3  10  16       34.49       26.90      5.39 o
  -2  10  16       78.96       80.84      6.90 o
  -1  10  16        2.30        0.31      3.19 o
   0  10  16       20.40       18.81      4.24 o
   1  10  16        4.23        8.41      3.82 o
   2  10  16        0.42        5.45      3.89 o
   3  10  16        1.97       -2.79      3.54 o
   4  10  16        3.14        1.39      3.98 o
   5  10  16        7.02        7.19      4.90 o
   6  10  16        0.05        7.38      5.72 o
   7  10  16        7.90        5.65      8.36 o
  -7  11  16       13.13       11.21      4.81 o
  -6  11  16        1.22        3.87      4.80 o
  -5  11  16       52.66       57.87      7.14 o
  -4  11  16       15.08       14.30      5.19 o
  -3  11  16        0.19        0.77      4.17 o
  -2  11  16      211.38      209.81     14.01 o
  -1  11  16       10.13        8.96      4.13 o
   0  11  16        0.01       -3.43      3.43 o
   1  11  16        0.11       -3.39      3.39 o
   2  11  16        9.95       15.30      4.35 o
   3  11  16        1.65       -3.66      3.83 o
   4  11  16        8.69       17.76      4.95 o
   5  11  16        0.10       -6.54      6.54 o
   6  11  16       31.10       28.07      7.36 o
  -7  12  16       77.21       82.25      7.90 o
  -6  12  16      110.66      108.99     10.08 o
  -5  12  16       36.20       41.62      6.57 o
  -4  12  16        8.35       12.80      5.30 o
  -3  12  16        2.72        0.50      4.63 o
  -2  12  16       24.77       29.86      5.64 o
  -1  12  16        0.66        0.02      4.56 o
   0  12  16        0.04       -0.73      3.86 o
   1  12  16       56.95       54.42      5.86 o
   2  12  16       40.96       34.38      5.47 o
   3  12  16       19.28       18.01      4.99 o
   4  12  16        0.16        2.37      5.07 o
   5  12  16       91.84      105.37     13.34 o
   6  12  16        0.45        1.29      5.55 o
  -6  13  16        1.77        1.80      5.07 o
  -5  13  16        2.70        1.06      5.84 o
  -4  13  16       17.14       11.72      5.51 o
  -3  13  16        0.33       -1.23      4.46 o
  -2  13  16        0.41       -2.63      4.42 o
  -1  13  16        4.27        7.18      5.66 o
   0  13  16        0.94        2.42      4.13 o
   1  13  16        0.06       -0.52      4.01 o
   2  13  16       64.62       59.99      6.58 o
   3  13  16       19.54       17.55      5.14 o
   4  13  16        6.11        8.64      5.30 o
   5  13  16        8.53       13.79      8.36 o
  -6  14  16        3.55       -9.13      9.13 o
  -5  14  16        0.12        3.23      6.64 o
  -4  14  16        0.60        5.40      6.16 o
  -3  14  16        2.86       -1.46      5.62 o
  -2  14  16       11.91        5.28      5.48 o
  -1  14  16        1.25       -4.18      4.63 o
   0  14  16        9.21        6.80      5.02 o
   1  14  16       11.79       14.41      4.84 o
   2  14  16        4.10        6.36      4.57 o
   3  14  16       11.24       12.05      4.79 o
   4  14  16        6.15        4.93      5.67 o
   5  14  16        0.10        1.40      8.88 o
  -5  15  16       11.31       15.59      6.08 o
  -4  15  16       16.40       22.13      6.44 o
  -3  15  16        0.34        4.13      7.33 o
  -2  15  16        0.76       -5.97      5.97 o
  -1  15  16        7.05        6.79      6.52 o
   0  15  16        2.65       -7.28      7.28 o
   1  15  16        0.58        0.76      5.49 o
   2  15  16        2.54        8.22      5.55 o
   3  15  16       13.54       14.66      6.35 o
   4  15  16        3.33       -5.10      8.93 o
  -3  16  16       21.66       17.28      6.50 o
  -2  16  16        9.94        7.21      7.59 o
  -1  16  16       23.81       43.76      7.51 o
   0  16  16        1.82        1.41      7.50 o
   1  16  16        1.68       -2.73      5.17 o
   2  16  16        0.13        4.41      5.34 o
  -1  17  16        7.42       13.17      7.23 o
   0  17  16        0.11       -1.27      6.44 o
  -9   1  17        0.19        3.33      7.94 o
  -8   1  17        0.10        0.01      3.77 o
  -7   1  17        1.72        3.87      3.81 o
  -6   1  17        0.01        5.37      4.40 o
  -5   1  17      100.56      125.52      6.90 o
  -4   1  17       32.76       25.75      4.22 o
  -3   1  17      210.18      188.22      8.86 o
  -2   1  17      145.42      132.75      6.45 o
  -1   1  17       73.37       78.89      5.67 o
   0   1  17      142.70      145.59      7.22 o
   1   1  17     1550.56     1335.26     25.31 o
   2   1  17      229.77      166.77      8.05 o
   3   1  17        0.15        3.04      4.02 o
   4   1  17       16.58       12.96      6.43 o
   5   1  17        0.12        2.87      3.81 o
   6   1  17        5.65       -5.66      5.66 o
   7   1  17       18.16       11.50      8.02 o
   8   1  17       29.35       27.76      6.29 o
  -9   2  17        2.08        3.32     12.04 o
  -8   2  17        1.35        2.70      4.16 o
  -7   2  17        3.78       -2.15      5.41 o
  -6   2  17        1.68        2.45      4.16 o
  -5   2  17        6.60        1.61      4.08 o
  -4   2  17       30.36       24.82      5.97 o
  -3   2  17        0.52        0.67      3.57 o
  -2   2  17       31.26       30.71      3.70 o
  -1   2  17       94.21       83.52      5.87 o
   0   2  17      567.11      557.22     13.71 o
   1   2  17        1.54       -3.46      3.46 o
   2   2  17       87.42       80.68      6.22 o
   3   2  17        0.01        3.88      3.85 o
   4   2  17        4.80        2.02      4.11 o
   5   2  17       24.22       23.84      5.09 o
   6   2  17        4.17       -4.99      6.31 o
   7   2  17        4.34       -4.57      7.34 o
   8   2  17        3.95       -5.47      8.45 o
  -9   3  17        8.09        9.34     13.18 o
  -8   3  17       13.22       16.45      8.55 o
  -7   3  17        1.08       -3.63      3.63 o
  -6   3  17      190.91      180.68      8.18 o
  -5   3  17        1.10       -0.31      3.93 o
  -4   3  17        8.16        5.30      4.04 o
  -3   3  17        2.51        1.75      3.92 o
  -2   3  17      392.93      358.02      9.06 o
  -1   3  17      436.01      436.04     10.17 o
   0   3  17       36.80       37.90      5.50 o
   1   3  17       97.15      115.99      7.07 o
   2   3  17        1.19       10.21      4.05 o
   3   3  17        0.41       -2.23      3.72 o
   4   3  17       30.94       24.87      7.04 o
   5   3  17        5.85        6.40      5.81 o
   6   3  17       91.15       99.21     11.63 o
   7   3  17        7.63        8.67      5.64 o
   8   3  17       13.43        6.54      7.02 o
  -9   4  17       20.50       25.29     15.15 o
  -8   4  17        2.29        5.32      4.24 o
  -7   4  17      161.21      190.12      8.63 o
  -6   4  17       25.17       23.33      4.61 o
  -5   4  17      130.13      126.73      7.18 o
  -4   4  17       44.40       30.34      5.27 o
  -3   4  17        0.17       -3.71      3.71 o
  -2   4  17      243.91      253.17      7.83 o
  -1   4  17       12.05        6.84      3.15 o
   0   4  17      552.17      517.87     13.41 o
   1   4  17       27.56       36.01      5.18 o
   2   4  17      307.13      304.30     10.54 o
   3   4  17      314.09      304.71     10.89 o
   4   4  17       70.22       76.83      6.88 o
   5   4  17        6.45        8.76      4.68 o
   6   4  17       14.02        9.25      8.35 o
   7   4  17       11.60        1.18      5.78 o
   8   4  17        0.09       -1.76      8.26 o
  -9   5  17        9.02        9.94     10.43 o
  -8   5  17        4.97        2.62      6.86 o
  -7   5  17        0.03        5.54      5.04 o
  -6   5  17       44.54       45.23      5.53 o
  -5   5  17       20.44       18.92      4.43 o
  -4   5  17      237.85      231.91      9.63 o
  -3   5  17     1104.95     1128.82     25.03 o
  -2   5  17       45.73       42.00      4.85 o
  -1   5  17       59.87       60.25      4.69 o
   0   5  17        9.27        3.02      3.72 o
   1   5  17       65.74       52.64      5.61 o
   2   5  17       55.70       34.53      5.17 o
   3   5  17        0.67        1.70      4.61 o
   4   5  17        0.64        4.53      4.28 o
   5   5  17       24.34       31.36      5.79 o
   6   5  17        2.55       -0.01      4.93 o
   7   5  17        8.03        7.75      5.89 o
   8   5  17       49.47       54.36     20.24 o
  -9   6  17       11.86       29.36     17.02 o
  -8   6  17       14.09       19.39      5.73 o
  -7   6  17       35.90       43.01      5.65 o
  -6   6  17       16.16       15.65      4.54 o
  -5   6  17      111.26       91.86      7.23 o
  -4   6  17        8.55       10.93      5.93 o
  -3   6  17       47.04       61.74      5.83 o
  -2   6  17       36.22       30.13      4.82 o
  -1   6  17      325.90      327.01      9.27 o
   0   6  17       32.86       30.63      4.79 o
   1   6  17        3.35        0.53      3.64 o
   2   6  17       48.83       41.61      4.99 o
   3   6  17       81.04       75.58      6.03 o
   4   6  17        8.12        4.28      3.87 o
   5   6  17        2.01       -1.47      3.31 o
   6   6  17        9.48       15.03      6.06 o
   7   6  17       82.84       95.21      9.60 o
   8   6  17        8.04       13.30      9.28 o
  -8   7  17       32.14       25.01      6.00 o
  -7   7  17        0.62        1.70      4.23 o
  -6   7  17      212.41      225.63      9.80 o
  -5   7  17       72.34       78.23      6.57 o
  -4   7  17      147.76      129.03      8.36 o
  -3   7  17      139.22      129.01      7.75 o
  -2   7  17      510.29      505.07     14.55 o
  -1   7  17       28.48       45.24      4.31 o
   0   7  17      106.74      110.44      6.06 o
   1   7  17       35.53       38.17      5.15 o
   2   7  17       70.12       67.03      5.75 o
   3   7  17       48.58       57.20      6.91 o
   4   7  17      119.14      120.96      8.54 o
   5   7  17       24.63       26.37      5.55 o
   6   7  17       31.58       42.96      7.40 o
   7   7  17        2.02       11.09      5.32 o
   8   7  17        7.42       15.34     18.47 o
  -8   8  17        3.84       -3.74      7.93 o
  -7   8  17       70.93       67.23      6.78 o
  -6   8  17        4.53        6.21      4.72 o
  -5   8  17        0.21       -3.91      3.91 o
  -4   8  17        3.68        2.27      4.15 o
  -3   8  17       35.87       40.50      5.57 o
  -2   8  17      100.52      102.71      7.33 o
  -1   8  17       90.49       82.40      5.30 o
   0   8  17       46.42       43.07      4.42 o
   1   8  17       39.18       49.64      5.81 o
   2   8  17       55.98       43.36      5.17 o
   3   8  17      142.36      152.62      7.93 o
   4   8  17       31.47       37.70      5.11 o
   5   8  17        0.04       -4.20      4.20 o
   6   8  17        2.60       -0.69      6.07 o
   7   8  17        3.07        6.94      5.79 o
  -8   9  17        5.70        1.40      6.94 o
  -7   9  17        0.47       -4.23      4.23 o
  -6   9  17        1.81       -3.22      4.11 o
  -5   9  17       51.26       55.94      6.40 o
  -4   9  17       23.64       15.76      6.44 o
  -3   9  17      170.81      157.92      9.61 o
  -2   9  17       21.78       14.76      4.53 o
  -1   9  17        6.46       10.46      3.41 o
   0   9  17        0.92       -2.31      3.09 o
   1   9  17       66.02       58.13      5.70 o
   2   9  17       18.95       16.93      5.12 o
   3   9  17        6.18       -0.48      3.76 o
   4   9  17       28.83       34.94      5.42 o
   5   9  17        0.26        1.64      5.55 o
   6   9  17       11.94        0.75      5.80 o
   7   9  17        1.83       -0.09     15.51 o
  -7  10  17       15.52       21.66      5.92 o
  -6  10  17        1.93        4.62      4.80 o
  -5  10  17        1.39        0.72      4.94 o
  -4  10  17      110.37      109.32      8.15 o
  -3  10  17        3.07        1.44      4.34 o
  -2  10  17       49.96       54.46      6.50 o
  -1  10  17       24.86       18.54      5.14 o
   0  10  17      112.54      108.34      6.29 o
   1  10  17       16.27       20.50      4.43 o
   2  10  17        4.50       -1.09      3.60 o
   3  10  17       57.85       53.96      5.98 o
   4  10  17       23.16       22.89      7.25 o
   5  10  17       10.32       10.99      8.40 o
   6  10  17       55.56       78.04      9.46 o
  -7  11  17        0.07        0.47      9.50 o
  -6  11  17       42.54       46.63      6.67 o
  -5  11  17        3.47        1.65      4.64 o
  -4  11  17       26.38       40.61      6.82 o
  -3  11  17       73.86       83.83      7.59 o
  -2  11  17       11.72        9.55      4.88 o
  -1  11  17      152.20      167.73      9.38 o
   0  11  17        0.07        1.56      3.39 o
   1  11  17        0.12        2.16      3.84 o
   2  11  17       12.14        9.06      4.37 o
   3  11  17      114.49      145.11      8.44 o
   4  11  17       48.67       58.86      6.57 o
   5  11  17       19.10       24.43     19.61 o
   6  11  17        3.52        7.64      7.74 o
  -6  12  17       12.83       19.04      8.65 o
  -5  12  17       59.56       67.65      8.54 o
  -4  12  17        4.52        1.38      4.74 o
  -3  12  17        5.20        9.96      5.03 o
  -2  12  17       81.64      107.01      8.65 o
  -1  12  17        1.14        2.25      4.64 o
   0  12  17        8.55        5.28      4.20 o
   1  12  17        0.27       -1.02      3.85 o
   2  12  17       29.09       42.41      5.77 o
   3  12  17       54.70       50.34      6.40 o
   4  12  17       12.88       -0.28      5.14 o
   5  12  17       21.69       35.34      9.80 o
  -6  13  17       59.07       60.56      9.20 o
  -5  13  17        6.32        9.74      6.50 o
  -4  13  17       21.39       32.37     11.62 o
  -3  13  17       49.67       72.05      7.92 o
  -2  13  17       39.91       51.13      9.26 o
  -1  13  17       78.05       59.99      7.36 o
   0  13  17        0.75        3.66      4.63 o
   1  13  17       33.00       35.76      5.72 o
   2  13  17       78.87       99.08      7.84 o
   3  13  17        0.03        2.94      4.30 o
   4  13  17       59.73       62.14      8.86 o
   5  13  17        6.06       -6.97     10.22 o
  -5  14  17       11.15       10.21      5.96 o
  -4  14  17        4.32       10.02      6.59 o
  -3  14  17       41.89       47.67      8.24 o
  -2  14  17       54.36       63.48      8.56 o
  -1  14  17        1.49        3.26      6.39 o
   0  14  17      107.83      120.66     13.42 o
   1  14  17       14.32       16.52      5.96 o
   2  14  17       49.70       56.71     10.53 o
   3  14  17       52.34       43.98      7.33 o
   4  14  17        4.45        9.77     14.37 o
  -4  15  17       14.27       24.99      6.56 o
  -3  15  17       12.71       13.03      6.59 o
  -2  15  17        7.97       11.13      6.43 o
  -1  15  17       87.28       91.37     19.63 o
   0  15  17        0.12       -6.88      6.88 o
   1  15  17       63.42       56.78     14.44 o
   2  15  17       21.14       25.86      6.87 o
   3  15  17       17.00       16.55      9.16 o
  -2  16  17        1.23        8.38      6.94 o
  -1  16  17       40.90       39.86      8.85 o
   0  16  17       62.79       91.34     22.99 o
   1  16  17        0.08        7.00      8.35 o
  -9   0  18        2.52        1.56     12.04 o
  -8   0  18        5.86        2.29      5.59 o
  -7   0  18        7.50       18.29      6.56 o
  -6   0  18      133.91      183.40     12.06 o
  -5   0  18        8.28       -1.12      5.07 o
  -4   0  18       58.73       68.29      7.96 o
  -3   0  18      121.29      109.93     14.43 o
  -2   0  18       27.50        3.42      7.89 o
  -1   0  18       73.95       66.35     12.25 o
   0   0  18      156.29      143.77     16.86 o
   1   0  18        0.41        6.25     10.53 o
   2   0  18      345.06      374.94     22.78 o
   3   0  18        1.17        1.57      6.80 o
   4   0  18      129.38      136.73     14.63 o
   5   0  18        1.11       -1.63      5.66 o
   6   0  18       67.73       64.55     15.46 o
   7   0  18        3.44       -0.10     11.31 o
   8   0  18       90.86       81.67     18.27 o
  -9   1  18       13.44       23.87     14.74 o
  -8   1  18        0.01       -3.86      3.86 o
  -7   1  18      108.77      114.08      7.14 o
  -6   1  18       19.99       15.86      4.61 o
  -5   1  18       67.51       69.91      6.83 o
  -4   1  18       30.55       40.03      5.68 o
  -3   1  18        3.62        6.25      4.10 o
  -2   1  18       78.47       73.80      9.70 o
  -1   1  18        1.33       -0.09      3.61 o
   0   1  18      118.80      123.18      7.15 o
   1   1  18       94.30      120.56      7.14 o
   2   1  18       11.48       -1.86      3.75 o
   3   1  18       30.00       29.04      6.31 o
   4   1  18       13.03       12.61      4.75 o
   5   1  18       14.81       17.48      6.73 o
   6   1  18        0.22        0.52      7.89 o
   7   1  18       62.01       58.02     11.40 o
   8   1  18       17.42       20.66      9.45 o
  -9   2  18       11.88       29.89     14.84 o
  -8   2  18      106.32       96.05      7.32 o
  -7   2  18      116.14      143.87      8.68 o
  -6   2  18       88.24       86.64      7.16 o
  -5   2  18      323.54      332.64     12.16 o
  -4   2  18       49.03       54.43      6.11 o
  -3   2  18        1.27       -3.81      3.81 o
  -2   2  18       84.20       80.39     12.32 o
  -1   2  18      817.60      810.30     17.35 o
   0   2  18      135.34      145.85     12.46 o
   1   2  18      529.10      538.44     14.12 o
   2   2  18       15.76       14.24      4.44 o
   3   2  18       11.94       10.85      4.52 o
   4   2  18       68.90       72.25      6.83 o
   5   2  18       43.78       52.91      6.64 o
   6   2  18      138.15      147.94     22.78 o
   7   2  18        5.64       17.11      8.76 o
   8   2  18        0.25      -11.96     13.23 o
  -9   3  18        3.43        6.54     13.08 o
  -8   3  18        1.15       -2.73      4.37 o
  -7   3  18       46.34       64.97      7.43 o
  -6   3  18      137.66      156.83      8.96 o
  -5   3  18        3.45        4.13      4.34 o
  -4   3  18      123.37      110.36      7.67 o
  -3   3  18       52.97       60.11      6.16 o
  -2   3  18      459.68      495.99     14.62 o
  -1   3  18      152.64      151.77     11.07 o
   0   3  18      670.31      637.53     15.34 o
   1   3  18       30.27       28.38      4.89 o
   2   3  18       96.15       93.86      6.98 o
   3   3  18      166.29      168.61      8.77 o
   4   3  18        0.13       -0.04      4.17 o
   5   3  18      122.05      137.15      8.83 o
   6   3  18       21.18       32.94      9.28 o
   7   3  18       14.84       17.86     10.74 o
   8   3  18        5.39        5.37      9.24 o
  -9   4  18        1.46       -0.72     11.10 o
  -8   4  18        0.27        4.10      4.54 o
  -7   4  18       22.78       28.57      6.66 o
  -6   4  18       59.10       83.44      7.07 o
  -5   4  18       35.55       37.72     10.90 o
  -4   4  18       14.25       14.96      4.94 o
  -3   4  18       18.97       24.75      5.32 o
  -2   4  18        3.48        4.69      4.38 o
  -1   4  18      179.72      163.39     15.10 o
   0   4  18        2.12        0.40      3.76 o
   1   4  18       66.35       53.61      5.74 o
   2   4  18      156.50      142.47      8.15 o
   3   4  18      103.00       97.84      7.52 o
   4   4  18      120.84      159.11      9.19 o
   5   4  18       22.65       17.86      5.55 o
   6   4  18        9.39        2.52      7.63 o
   7   4  18        2.76       12.60      6.54 o
   8   4  18        0.42       -3.58      8.59 o
  -9   5  18        4.49       -2.79      6.11 o
  -8   5  18        1.00        0.02      4.60 o
  -7   5  18       61.74       51.85      6.00 o
  -6   5  18        0.45        2.56      4.26 o
  -5   5  18       18.78       21.72      4.68 o
  -4   5  18        9.73        6.20      3.98 o
  -3   5  18        3.01        6.61      4.63 o
  -2   5  18        9.63        3.18      4.41 o
  -1   5  18       13.89        9.83      4.00 o
   0   5  18      140.75      108.38      7.07 o
   1   5  18        0.02       -2.31      3.45 o
   2   5  18       51.17       45.42      7.97 o
   3   5  18       15.41       11.52      5.93 o
   4   5  18       67.76       72.11      7.07 o
   5   5  18       49.28       64.65      6.21 o
   6   5  18       57.19       63.69      8.67 o
   7   5  18        5.72       15.14      7.54 o
   8   5  18       35.95       47.79     11.14 o
  -8   6  18       27.01       31.72      6.01 o
  -7   6  18        3.30       -2.10      4.06 o
  -6   6  18       57.29       49.34      6.06 o
  -5   6  18        0.07        0.80      4.04 o
  -4   6  18      394.57      396.51     12.48 o
  -3   6  18      767.89      758.97     17.91 o
  -2   6  18      826.69      802.25     18.28 o
  -1   6  18       84.56       89.02      6.64 o
   0   6  18      102.95      109.96      7.30 o
   1   6  18      133.74      135.48      7.93 o
   2   6  18       90.16       85.51      7.05 o
   3   6  18       15.77       18.93      4.34 o
   4   6  18        2.91        4.54      3.83 o
   5   6  18        0.02        7.11      4.87 o
   6   6  18      115.74      145.29     14.99 o
   7   6  18        2.46        3.22      5.42 o
  -8   7  18        3.04        9.40      5.35 o
  -7   7  18       32.49       36.79      5.85 o
  -6   7  18        5.06        6.68      4.57 o
  -5   7  18        4.00       -1.77      4.19 o
  -4   7  18       41.19       43.30      5.74 o
  -3   7  18        2.18        1.48      4.05 o
  -2   7  18      164.75      181.40      8.92 o
  -1   7  18       51.14       46.42      4.62 o
   0   7  18       35.16       35.20      6.71 o
   1   7  18       14.04        9.29      3.75 o
   2   7  18       39.60       56.38      5.63 o
   3   7  18       98.91       97.98      8.96 o
   4   7  18       58.20       72.58      6.98 o
   5   7  18       62.52       75.72      8.82 o
   6   7  18        0.44       -5.85      5.85 o
   7   7  18       19.12       17.66      6.10 o
  -8   8  18        0.13       -2.01      8.99 o
  -7   8  18        0.88        2.96      4.60 o
  -6   8  18       78.83       79.13      7.65 o
  -5   8  18        0.26        2.17      4.23 o
  -4   8  18        1.12        5.24      4.41 o
  -3   8  18      174.72      167.86     13.89 o
  -2   8  18       23.52       18.70      4.79 o
  -1   8  18        4.57        9.67      3.79 o
   0   8  18       20.34       13.56      5.22 o
   1   8  18       14.01        3.72      3.86 o
   2   8  18       21.56       29.37      4.82 o
   3   8  18        0.04        1.85      3.84 o
   4   8  18       33.15       31.81      5.31 o
   5   8  18       39.17       35.79      7.66 o
   6   8  18        8.11        7.23      6.17 o
   7   8  18       20.00       21.33      9.84 o
  -7   9  18        0.03       -0.36      4.66 o
  -6   9  18        7.08        4.04      4.90 o
  -5   9  18        6.93        3.02      4.35 o
  -4   9  18       10.57        3.37      4.69 o
  -3   9  18       49.70       63.54      6.66 o
  -2   9  18        5.76        8.58      4.36 o
  -1   9  18       15.22       13.30      4.12 o
   0   9  18        5.09        2.66      3.86 o
   1   9  18        8.65       11.79      4.85 o
   2   9  18        9.88       10.61      4.18 o
   3   9  18        0.17       -0.31      3.94 o
   4   9  18       12.02       15.58      4.89 o
   5   9  18       26.12       17.29      8.94 o
   6   9  18       12.76       18.11      9.48 o
  -7  10  18       27.44       21.93     10.41 o
  -6  10  18       22.63       16.30      5.61 o
  -5  10  18       24.32       15.13      5.28 o
  -4  10  18       18.42       16.45      5.22 o
  -3  10  18        1.68        4.88      4.64 o
  -2  10  18       33.23       29.38      5.51 o
  -1  10  18        2.48        2.90      5.39 o
   0  10  18        8.77        2.32      3.92 o
   1  10  18       26.83       20.48      4.72 o
   2  10  18        2.93       -3.08      3.91 o
   3  10  18        0.19        0.27      4.15 o
   4  10  18        5.90        1.97      4.44 o
   5  10  18        6.41       -4.66     10.07 o
   6  10  18        0.03       -7.52      7.52 o
  -7  11  18        6.25        6.47      6.99 o
  -6  11  18        6.40        5.64      6.16 o
  -5  11  18        1.49        4.93      5.64 o
  -4  11  18       35.68       24.75      5.67 o
  -3  11  18        0.10       -3.85      4.37 o
  -2  11  18        0.59       -4.34      4.34 o
  -1  11  18        0.29        0.35      4.54 o
   0  11  18       13.00        9.75      4.98 o
   1  11  18        3.84        3.47      4.19 o
   2  11  18        0.08       -0.44      3.86 o
   3  11  18       16.06       19.55      5.13 o
   4  11  18       20.62       20.47      5.77 o
   5  11  18        8.52       -0.69     14.58 o
  -6  12  18        5.78        7.49      6.29 o
  -5  12  18        0.78        8.00      5.89 o
  -4  12  18        3.57       -2.20      5.29 o
  -3  12  18        8.81        5.53      7.32 o
  -2  12  18        0.06       -0.85      5.05 o
  -1  12  18        1.31        3.18      4.62 o
   0  12  18       27.66       25.80      5.92 o
   1  12  18        1.44        4.33      4.07 o
   2  12  18       36.44       37.56      5.93 o
   3  12  18      160.17      187.21      9.68 o
   4  12  18        1.20       -1.89      4.52 o
   5  12  18       22.85       16.00     10.13 o
  -5  13  18        1.69       11.82      6.31 o
  -4  13  18        0.04       -1.50      5.90 o
  -3  13  18       16.61       14.68      7.96 o
  -2  13  18       31.63       33.44      7.35 o
  -1  13  18        3.63        8.40      5.85 o
   0  13  18       40.20       50.91      8.26 o
   1  13  18       49.23       51.21      6.41 o
   2  13  18       31.97       32.99      5.88 o
   3  13  18       11.14        8.38      4.75 o
   4  13  18        3.81        4.67      8.66 o
  -4  14  18        7.39       -0.26      6.41 o
  -3  14  18        0.42       13.94      7.01 o
  -2  14  18        1.21        4.92      6.31 o
  -1  14  18       18.71       12.98      7.13 o
   0  14  18        7.45       18.03      8.52 o
   1  14  18        0.02        5.13      6.57 o
   2  14  18        1.05       -3.93      5.41 o
   3  14  18        1.60        1.49      6.31 o
  -3  15  18        0.07       13.96      6.96 o
  -2  15  18       27.09       31.66      8.24 o
  -1  15  18        3.53       10.88      8.15 o
   0  15  18        2.73       -7.11      7.11 o
   1  15  18        7.73       -6.44      7.38 o
   2  15  18        0.23       -5.69      5.69 o
  -9   1  19        4.08       -9.86     11.73 o
  -8   1  19       53.30       51.25      6.46 o
  -7   1  19       87.83       81.88      6.74 o
  -6   1  19       30.03       18.24      4.88 o
  -5   1  19       10.73        9.80      4.56 o
  -4   1  19        0.20       -2.45      3.88 o
  -3   1  19        7.41        2.11      4.99 o
  -2   1  19      186.54      190.31     18.68 o
  -1   1  19      390.05      365.17     11.29 o
   0   1  19      418.23      406.76     15.13 o
   1   1  19       38.04       37.92      5.34 o
   2   1  19       11.42        9.53      4.47 o
   3   1  19       31.86       14.09      4.81 o
   4   1  19       32.84       40.83      7.85 o
   5   1  19       23.39       19.20      5.45 o
   6   1  19        7.85        5.24     15.36 o
   7   1  19       33.77       36.82     10.63 o
   8   1  19        0.08        1.32      8.71 o
  -9   2  19        1.30       17.85     14.74 o
  -8   2  19       13.84        8.49      8.07 o
  -7   2  19       10.07        9.95      4.35 o
  -6   2  19       45.82       31.19      5.82 o
  -5   2  19        0.07        6.54      4.35 o
  -4   2  19       13.39       15.02      6.93 o
  -3   2  19        0.03        1.71      4.49 o
  -2   2  19      330.29      290.93     15.04 o
  -1   2  19       15.40       15.52      4.36 o
   0   2  19      265.63      264.30      9.95 o
   1   2  19       15.07       15.72      4.42 o
   2   2  19        3.57        0.06      3.81 o
   3   2  19       42.43       44.76      6.03 o
   4   2  19        2.41        2.31      4.33 o
   5   2  19       11.63        4.86      4.86 o
   6   2  19       17.04       17.23      8.35 o
   7   2  19       11.74       11.43      8.69 o
   8   2  19        0.72       -7.67      7.67 o
  -8   3  19        1.80        7.76      5.36 o
  -7   3  19        6.75        4.04      4.48 o
  -6   3  19       12.22        9.94      5.03 o
  -5   3  19       14.52        8.40      4.86 o
  -4   3  19       15.18        5.02      4.37 o
  -3   3  19      170.87      174.04      9.26 o
  -2   3  19       67.80       59.08      8.73 o
  -1   3  19      308.61      332.13     10.97 o
   0   3  19        0.54        0.73      3.80 o
   1   3  19       10.08        6.44      4.90 o
   2   3  19        3.33        5.02      3.94 o
   3   3  19        6.57        8.93      4.25 o
   4   3  19       28.90       23.45      5.70 o
   5   3  19       22.31       46.54      6.60 o
   6   3  19        2.64       -6.41     21.69 o
   7   3  19       22.47       22.49      6.81 o
  -8   4  19        6.32        9.44      5.25 o
  -7   4  19      180.04      172.56      8.75 o
  -6   4  19       37.45       55.58      8.27 o
  -5   4  19        1.38        1.11      4.24 o
  -4   4  19       25.54       22.29      5.51 o
  -3   4  19        5.90        2.02      7.18 o
  -2   4  19      114.68      114.88     10.55 o
  -1   4  19        5.21        9.41      4.14 o
   0   4  19       90.53       97.32      8.69 o
   1   4  19       78.99       67.16      6.33 o
   2   4  19       10.75       15.69      4.40 o
   3   4  19       21.45       13.86      4.81 o
   4   4  19       19.97       18.68      5.26 o
   5   4  19        2.37        6.85      5.19 o
   6   4  19        0.56       -7.48      7.48 o
   7   4  19       39.86       50.59     13.59 o
  -8   5  19       40.13       51.56     10.79 o
  -7   5  19        2.76        3.66      4.37 o
  -6   5  19      200.24      205.86      9.64 o
  -5   5  19       90.10       84.59      6.93 o
  -4   5  19        0.66       -2.65      3.77 o
  -3   5  19       44.71       41.77      6.19 o
  -2   5  19      144.03      135.34     11.50 o
  -1   5  19        6.41        4.42      3.99 o
   0   5  19      130.60      129.30      7.73 o
   1   5  19        1.76       -2.55      3.42 o
   2   5  19       27.23       29.07      5.36 o
   3   5  19      123.49      128.75      8.44 o
   4   5  19        5.92        4.14      4.52 o
   5   5  19       21.21       28.46      6.05 o
   6   5  19      110.00      129.89     22.25 o
   7   5  19        1.07       -2.99      4.83 o
  -8   6  19       28.10       35.61      6.36 o
  -7   6  19        1.44        1.64      4.62 o
  -6   6  19       24.30       20.66      5.72 o
  -5   6  19       12.03       14.83      4.82 o
  -4   6  19       33.48       37.59      5.57 o
  -3   6  19       27.13       36.82      5.53 o
  -2   6  19      104.70       92.50      8.69 o
  -1   6  19        9.83       21.45      5.57 o
   0   6  19       13.35       14.23      4.68 o
   1   6  19       89.68       86.11      7.12 o
   2   6  19        9.83       15.30      4.85 o
   3   6  19       41.84       39.47      5.43 o
   4   6  19        5.90        9.41      4.40 o
   5   6  19       56.33       68.04      8.88 o
   6   6  19       36.21       48.44      8.31 o
   7   6  19        8.36       12.96      6.23 o
  -8   7  19       34.33       46.90      7.11 o
  -7   7  19      120.17      113.30      8.12 o
  -6   7  19       47.13       34.15      6.07 o
  -5   7  19        3.94       -0.73      4.27 o
  -4   7  19        0.12       -1.89      3.98 o
  -3   7  19        0.07       -1.40      3.90 o
  -2   7  19        8.84       -1.69      4.89 o
  -1   7  19       63.75       64.97      6.51 o
   0   7  19       48.88       53.26      6.05 o
   1   7  19       15.22       11.60      4.24 o
   2   7  19       83.18       92.31      6.96 o
   3   7  19        2.28        7.62      4.67 o
   4   7  19       81.85       90.08      7.11 o
   5   7  19       24.79       44.81      7.80 o
   6   7  19        0.46       -5.71      6.12 o
   7   7  19       14.19       10.75      9.05 o
  -7   8  19       10.80       15.16      6.88 o
  -6   8  19       11.13       15.37      5.34 o
  -5   8  19        8.16        4.59      4.63 o
  -4   8  19        7.91        3.85      4.70 o
  -3   8  19       26.34       20.23      5.07 o
  -2   8  19        1.07       -4.68      4.68 o
  -1   8  19       10.25        6.83      5.05 o
   0   8  19       31.87       35.39      5.09 o
   1   8  19       73.77       74.47      8.54 o
   2   8  19       71.28       64.42      6.27 o
   3   8  19        7.70       12.04      4.58 o
   4   8  19        0.08        3.90      4.55 o
   5   8  19        0.07       -2.85      7.50 o
   6   8  19        0.59       -1.20      8.54 o
  -7   9  19       13.26       10.01      6.12 o
  -6   9  19        3.68        0.09      4.68 o
  -5   9  19      106.97       95.56      8.12 o
  -4   9  19        0.69        3.22      4.61 o
  -3   9  19       23.42       27.66      5.47 o
  -2   9  19        0.72       -2.52      7.06 o
  -1   9  19       65.44       60.71      8.10 o
   0   9  19       35.87       22.78      4.87 o
   1   9  19        0.52       -0.82      3.78 o
   2   9  19        1.74        4.78      4.37 o
   3   9  19       38.22       27.53      5.30 o
   4   9  19       24.52       29.91      5.66 o
   5   9  19       15.33        0.24      8.10 o
   6   9  19        9.55        2.02      8.13 o
  -7  10  19        5.27        1.62      5.91 o
  -6  10  19      105.31      107.85     10.89 o
  -5  10  19        0.51       -0.05      4.69 o
  -4  10  19       98.43      116.12      8.71 o
  -3  10  19       57.17       57.25      6.88 o
  -2  10  19      147.69      165.12      9.66 o
  -1  10  19       70.56       76.64      8.96 o
   0  10  19       42.18       31.53      8.33 o
   1  10  19       49.52       47.01      5.97 o
   2  10  19        0.28       -1.42      3.93 o
   3  10  19       35.75       37.42      5.73 o
   4  10  19        0.80        2.17      4.50 o
   5  10  19       41.60       56.26     11.38 o
  -6  11  19        5.95       -2.89      5.75 o
  -5  11  19        9.31       13.50      6.24 o
  -4  11  19        0.20       -3.06      7.60 o
  -3  11  19      112.36      132.28     11.02 o
  -2  11  19      215.61      250.23     11.77 o
  -1  11  19        0.08        2.56      5.21 o
   0  11  19       12.49       12.43      5.72 o
   1  11  19       30.15       19.06      4.74 o
   2  11  19       89.20       85.31      8.18 o
   3  11  19        1.01       -2.33      7.63 o
   4  11  19       32.22       24.50      7.46 o
   5  11  19       13.07        9.93      9.42 o
  -5  12  19       14.68        9.52      6.22 o
  -4  12  19        3.05       13.85      7.33 o
  -3  12  19       30.55       27.78      7.31 o
  -2  12  19        1.86        6.51      9.33 o
  -1  12  19        0.01       -3.86     10.90 o
   0  12  19        9.51        4.78      5.63 o
   1  12  19       45.13       53.71      6.17 o
   2  12  19       10.35        9.99      4.83 o
   3  12  19       10.45       17.52      5.28 o
   4  12  19       41.47       46.01     19.04 o
  -4  13  19        2.22        9.49      6.58 o
  -3  13  19        0.50        5.46      6.31 o
  -2  13  19        0.05       11.97      6.43 o
  -1  13  19      125.11      135.42     14.36 o
   0  13  19       70.72       67.38     13.13 o
   1  13  19        0.56       -6.06      6.42 o
   2  13  19       26.41       36.12     10.87 o
   3  13  19       36.20       43.07      7.87 o
  -3  14  19       10.61        8.20      6.58 o
  -2  14  19      103.51      125.84     14.34 o
  -1  14  19       58.55       57.96     15.72 o
   0  14  19       44.46       29.57     20.03 o
   1  14  19        9.22        1.17      8.42 o
   2  14  19        5.86       -1.11      6.01 o
  -1  15  19       56.32       74.04     12.55 o
   0  15  19       18.58       12.20     14.06 o
  -8   0  20      115.10      109.26     10.87 o
  -7   0  20       71.18       89.39     15.20 o
  -6   0  20        0.23       -3.40      5.98 o
  -5   0  20       41.93       45.49      7.96 o
  -4   0  20        1.10       -5.40      7.68 o
  -3   0  20       81.74       93.71     13.91 o
  -2   0  20       43.47       31.13     10.69 o
  -1   0  20      160.95      124.55     10.66 o
   0   0  20      238.34      248.56     14.07 o
   1   0  20       53.56       55.64      8.47 o
   2   0  20      149.67      162.36     13.65 o
   3   0  20       11.78        3.71      6.51 o
   4   0  20       48.33       39.13     23.71 o
   5   0  20        0.35        0.01      7.03 o
   6   0  20      251.90      388.55     31.45 o
   7   0  20       87.12      124.43     21.69 o
  -8   1  20        6.34       -4.91      5.15 o
  -7   1  20        0.35       -1.12      4.87 o
  -6   1  20      115.91      128.59      8.89 o
  -5   1  20        0.00       -4.25      4.25 o
  -4   1  20       35.51       31.60      7.22 o
  -3   1  20        0.04       -4.75      4.75 o
  -2   1  20       21.45       17.26      6.62 o
  -1   1  20       96.93      109.54      7.18 o
   0   1  20        6.87       11.37      4.76 o
   1   1  20      124.29      123.99      7.96 o
   2   1  20        0.69       -0.19      3.78 o
   3   1  20        0.15       -4.03      4.03 o
   4   1  20        4.34        9.11      4.88 o
   5   1  20       13.32       21.26      5.79 o
   6   1  20       55.11       65.92     12.61 o
   7   1  20       16.67       30.19     10.52 o
  -8   2  20        8.06        7.77      5.17 o
  -7   2  20       18.18       19.51      4.86 o
  -6   2  20        0.52       -4.48      4.48 o
  -5   2  20       66.29       52.08      6.72 o
  -4   2  20       60.29       57.26      8.40 o
  -3   2  20        3.28       -3.93      5.36 o
  -2   2  20       40.59       50.13      8.22 o
  -1   2  20       76.35       58.04      7.15 o
   0   2  20      259.37      246.56     10.08 o
   1   2  20        0.00       -3.52      3.52 o
   2   2  20        3.82        1.03      3.99 o
   3   2  20       36.87       29.66      5.48 o
   4   2  20       10.97        6.32      4.74 o
   5   2  20       32.37       36.76      7.83 o
   6   2  20       21.70       29.50     10.53 o
   7   2  20       17.23       14.82      9.64 o
  -8   3  20       25.96       17.09      5.79 o
  -7   3  20       41.91       32.74      7.22 o
  -6   3  20       88.41       87.39     12.06 o
  -5   3  20        8.67       12.62      5.31 o
  -4   3  20      117.08      124.77     16.59 o
  -3   3  20       77.05       79.46      9.61 o
  -2   3  20       67.37       60.40      8.88 o
  -1   3  20      107.37       91.46     13.12 o
   0   3  20       15.87        8.60      6.35 o
   1   3  20      118.59      112.09      7.67 o
   2   3  20       38.77       35.52      5.48 o
   3   3  20       82.15       98.34      7.81 o
   4   3  20        0.73        2.47      4.60 o
   5   3  20        0.88       -1.97      5.92 o
   6   3  20       10.50       13.02      9.10 o
   7   3  20        0.18       -3.73      4.50 o
  -8   4  20       54.49       61.00      7.41 o
  -7   4  20       88.81       90.41      8.19 o
  -6   4  20       36.31       31.37      6.41 o
  -5   4  20        5.58        6.86      4.96 o
  -4   4  20       11.40       15.28      5.03 o
  -3   4  20      174.20      172.64     24.96 o
  -2   4  20        0.02       -4.18      5.03 o
  -1   4  20      123.40      123.05     17.43 o
   0   4  20      310.12      317.18     11.44 o
   1   4  20       16.80       15.31      5.50 o
   2   4  20       45.66       66.39      6.86 o
   3   4  20        0.05        3.18      4.27 o
   4   4  20       29.20       24.75      5.87 o
   5   4  20       34.81       50.38     10.25 o
   6   4  20        0.01       -7.94      7.94 o
   7   4  20       12.74       17.24      6.42 o
  -8   5  20        0.02       -1.90      7.39 o
  -7   5  20       10.59        9.97      4.91 o
  -6   5  20       64.09       71.48     10.45 o
  -5   5  20       29.69       34.99      5.66 o
  -4   5  20        5.67        4.89      4.44 o
  -3   5  20        0.08        8.45      6.05 o
  -2   5  20      152.32      152.38     14.22 o
  -1   5  20       84.91       80.04      9.81 o
   0   5  20       31.71       36.03      5.59 o
   1   5  20       20.45       24.31      5.16 o
   2   5  20        2.54        2.52      4.45 o
   3   5  20       35.86       52.35      6.59 o
   4   5  20      120.13      124.98      9.10 o
   5   5  20        5.65        1.42      6.04 o
   6   5  20      123.26      146.21     23.87 o
   7   5  20        6.88       -0.46      5.56 o
  -8   6  20        1.14       -0.26      5.21 o
  -7   6  20       15.69       15.68      5.08 o
  -6   6  20      117.31      125.13     14.28 o
  -5   6  20      392.56      422.28     18.81 o
  -4   6  20      311.61      322.28     11.94 o
  -3   6  20       37.97       44.25      7.29 o
  -2   6  20      167.29      162.58     10.84 o
  -1   6  20        2.10       -2.36      5.64 o
   0   6  20      164.55      174.43      9.16 o
   1   6  20       35.80       63.06      6.56 o
   2   6  20        1.33       -0.09      4.45 o
   3   6  20       64.03       78.24      6.85 o
   4   6  20       12.38       11.35      4.74 o
   5   6  20       30.55       17.87      7.00 o
   6   6  20       16.48       25.23     16.60 o
  -7   7  20        0.17        3.64      6.85 o
  -6   7  20       22.32       19.89      5.56 o
  -5   7  20        0.31        0.43      4.63 o
  -4   7  20       60.03       85.17      7.59 o
  -3   7  20       10.14       13.19      5.81 o
  -2   7  20       17.15        9.13      5.58 o
  -1   7  20        6.50       -1.22      4.85 o
   0   7  20        6.26        7.01      4.15 o
   1   7  20       96.59      105.26      7.26 o
   2   7  20       59.91       77.58      6.89 o
   3   7  20       34.44       40.45      5.70 o
   4   7  20       44.23       57.55      8.97 o
   5   7  20       15.73       32.76     10.02 o
   6   7  20        0.68       -3.62      9.17 o
  -7   8  20        0.00        4.93      5.61 o
  -6   8  20        0.71       -5.18      5.18 o
  -5   8  20       31.62       33.65      5.93 o
  -4   8  20        0.79        6.05      4.70 o
  -3   8  20        0.08       -4.31      5.54 o
  -2   8  20       29.30       25.95      6.56 o
  -1   8  20        0.05       -3.11      4.76 o
   0   8  20       49.22       50.58     12.15 o
   1   8  20        7.49        7.30      4.19 o
   2   8  20       18.34       19.02      4.84 o
   3   8  20        0.67        0.15      4.43 o
   4   8  20        2.33        0.70      5.59 o
   5   8  20      100.04      101.68     13.76 o
   6   8  20        0.55        8.06      9.19 o
  -6   9  20        2.20        7.04      5.90 o
  -5   9  20        7.02        0.52      6.85 o
  -4   9  20        4.55       -0.95      4.48 o
  -3   9  20        0.01       -5.39      5.39 o
  -2   9  20        0.48        3.33      5.49 o
  -1   9  20       25.07       12.98      6.23 o
   0   9  20        0.13       -1.86      4.13 o
   1   9  20        3.17       -0.34      4.01 o
   2   9  20        1.93        2.32      4.11 o
   3   9  20       30.18       25.15      5.35 o
   4   9  20       27.36       32.42      5.81 o
   5   9  20        0.28        8.01      8.47 o
  -6  10  20        6.98       -1.36      5.71 o
  -5  10  20        5.40       -1.25      6.06 o
  -4  10  20        0.04       -3.05      5.08 o
  -3  10  20        4.41        5.34     10.34 o
  -2  10  20       27.10       21.87      6.48 o
  -1  10  20        1.28       -1.17      5.03 o
   0  10  20        1.93        2.93      5.16 o
   1  10  20        0.14        1.70      4.14 o
   2  10  20       13.42       15.35      4.88 o
   3  10  20        4.20        4.73      4.47 o
   4  10  20        1.87        4.61      5.19 o
   5  10  20        0.18       -4.31      8.77 o
  -5  11  20        0.06       -2.82      5.68 o
  -4  11  20       10.44       19.20      6.47 o
  -3  11  20        5.29        0.77     10.90 o
  -2  11  20        0.80       -6.67      6.67 o
  -1  11  20        1.79       -1.22      5.24 o
   0  11  20        0.16        2.89      5.14 o
   1  11  20        0.76       -3.56      3.56 o
   2  11  20       13.55       13.84      5.02 o
   3  11  20        3.10        2.82      4.73 o
   4  11  20       30.44       39.92     14.98 o
  -5  12  20        4.20        4.71      6.39 o
  -4  12  20        8.01       17.23      6.92 o
  -3  12  20        0.25       -0.64      7.12 o
  -2  12  20       13.87       12.97     14.63 o
  -1  12  20        0.05       -6.57      6.57 o
   0  12  20       50.74       65.82     24.28 o
   1  12  20      126.62      159.51     12.63 o
   2  12  20        3.14        2.87      5.63 o
   3  12  20       60.83       72.28      8.79 o
  -4  13  20       18.76       14.86      7.07 o
  -3  13  20        0.14       -6.56      6.56 o
  -2  13  20       20.96       33.01     14.74 o
  -1  13  20       19.66       32.88     11.62 o
   0  13  20        0.07        0.99     11.00 o
   1  13  20        4.55       -2.82      7.89 o
   2  13  20       19.74       18.40      6.62 o
  -2  14  20       19.02       24.79     14.48 o
  -1  14  20        0.19        4.57      8.60 o
   0  14  20        0.74        0.72     11.88 o
   1  14  20        3.89        5.20      8.80 o
  -8   1  21        0.78       -4.75      4.75 o
  -7   1  21       62.89       74.76     14.52 o
  -6   1  21        7.29        4.70      5.14 o
  -5   1  21       12.55       19.85      7.94 o
  -4   1  21        0.11       -5.39      5.39 o
  -3   1  21      309.18      326.88     16.44 o
  -2   1  21      163.41      155.00     12.58 o
  -1   1  21      253.45      233.25     14.63 o
   0   1  21        0.86       -1.93      4.19 o
   1   1  21        2.78        2.79      4.13 o
   2   1  21        6.26        2.50      4.24 o
   3   1  21       16.85       11.03      4.88 o
   4   1  21        2.16        2.73      4.88 o
   5   1  21       25.37       39.14     17.80 o
   6   1  21        4.80        9.27      9.58 o
   7   1  21       11.82       11.10      9.39 o
  -8   2  21        0.85        0.33      5.06 o
  -7   2  21        0.19       -1.67      4.51 o
  -6   2  21       28.81       23.27      5.98 o
  -5   2  21        1.98       -0.23      5.57 o
  -4   2  21       33.41       47.86     14.84 o
  -3   2  21        0.38       -5.20      5.20 o
  -2   2  21      135.08      148.63     12.35 o
  -1   2  21        5.16       -4.95      5.35 o
   0   2  21       19.33       23.33      5.27 o
   1   2  21       10.77        7.40      4.50 o
   2   2  21       10.24        4.27      4.49 o
   3   2  21        5.84        4.34      4.61 o
   4   2  21        0.28       -4.21      4.21 o
   5   2  21        4.59      -12.51     12.51 o
   6   2  21        7.47       11.58     19.04 o
   7   2  21       10.54       -2.18      8.07 o
  -8   3  21        0.11        2.50      5.45 o
  -7   3  21        3.43       -2.09      4.46 o
  -6   3  21        0.88       -1.63      4.81 o
  -5   3  21        2.96       -3.21      5.72 o
  -4   3  21        6.37        3.87      6.01 o
  -3   3  21       10.13        5.43      6.54 o
  -2   3  21        1.15       -2.64      6.01 o
  -1   3  21       12.80       27.12      7.69 o
   0   3  21       42.88       42.88      5.91 o
   1   3  21       16.48       13.78      4.80 o
   2   3  21       31.34       19.01      6.37 o
   3   3  21       63.05       76.74      8.36 o
   4   3  21        0.11       -3.86      4.27 o
   5   3  21       14.84       21.54      9.18 o
   6   3  21        0.36        6.34      8.90 o
  -7   4  21       23.92       28.22      5.71 o
  -6   4  21        0.91        0.17      4.62 o
  -5   4  21        7.69        2.39      8.41 o
  -4   4  21       38.70       21.26      7.78 o
  -3   4  21       50.79       60.47     10.48 o
  -2   4  21        1.10        2.80      6.05 o
  -1   4  21       63.63       60.81      9.27 o
   0   4  21        2.08        1.11      4.36 o
   1   4  21       33.05       40.45      5.99 o
   2   4  21       12.47        9.07      4.75 o
   3   4  21        0.37       -3.93      4.62 o
   4   4  21       44.17       60.82      7.37 o
   5   4  21       16.83       14.07      8.61 o
   6   4  21       13.86        8.69      9.60 o
  -7   5  21       30.79       34.13      6.05 o
  -6   5  21        1.13        6.96      4.60 o
  -5   5  21      179.32      189.05     11.40 o
  -4   5  21      117.57      107.51      9.48 o
  -3   5  21        0.11        0.49      5.96 o
  -2   5  21       59.12       56.34      9.31 o
  -1   5  21       10.09        6.03      8.82 o
   0   5  21      112.32      113.45      8.04 o
   1   5  21       45.16       75.86      7.22 o
   2   5  21       83.65       92.66      7.85 o
   3   5  21        2.69        2.80      4.99 o
   4   5  21       46.03       49.47      7.40 o
   5   5  21       13.93       11.19      7.44 o
   6   5  21        0.00       -7.82      8.51 o
  -7   6  21        7.87        2.83      5.65 o
  -6   6  21       65.51       71.71      7.33 o
  -5   6  21       12.35       14.20      5.23 o
  -4   6  21        0.09       -3.10      4.81 o
  -3   6  21       25.27       20.56      6.25 o
  -2   6  21        0.39        0.77      5.30 o
  -1   6  21       65.02       85.67     10.64 o
   0   6  21       19.24       10.42      5.66 o
   1   6  21       45.33       54.31      6.84 o
   2   6  21       12.93       13.28      4.57 o
   3   6  21        0.77       -2.22      4.00 o
   4   6  21        7.88        2.63      4.46 o
   5   6  21       14.58        5.10      8.08 o
   6   6  21       27.66       14.94     12.66 o
  -7   7  21        3.28        4.55      5.91 o
  -6   7  21       48.30       53.53      7.84 o
  -5   7  21       58.81       52.96      6.81 o
  -4   7  21       57.30       58.54      8.17 o
  -3   7  21        0.58       10.27      5.44 o
  -2   7  21       20.09       11.49     10.94 o
  -1   7  21       65.32       59.71      8.26 o
   0   7  21       54.58       68.52      7.46 o
   1   7  21        3.88        4.77      5.36 o
   2   7  21       62.66       59.18      6.58 o
   3   7  21       49.85       62.13      6.82 o
   4   7  21       15.19       15.36      5.22 o
   5   7  21       11.94       11.95     18.84 o
   6   7  21        4.87       14.74     13.44 o
  -6   8  21        0.02        1.82      5.83 o
  -5   8  21        0.01        7.06      5.22 o
  -4   8  21       10.56        0.08      5.32 o
  -3   8  21       29.02       38.95      7.30 o
  -2   8  21       10.23        4.86      5.63 o
  -1   8  21      128.89      134.15     19.10 o
   0   8  21       99.67      106.15     10.24 o
   1   8  21        3.87        5.88      4.49 o
   2   8  21        2.06       -4.18      4.18 o
   3   8  21        5.10        1.55      4.24 o
   4   8  21       47.70       63.44      6.84 o
   5   8  21       14.24       30.51     16.09 o
  -6   9  21       21.95       24.92      6.82 o
  -5   9  21       18.28       18.94      6.41 o
  -4   9  21        5.17        1.24      6.40 o
  -3   9  21        1.11       -0.27      5.61 o
  -2   9  21       85.22       92.06     10.00 o
  -1   9  21        1.02       -0.17      5.56 o
   0   9  21       42.00       50.25     12.52 o
   1   9  21       36.17       46.25      6.09 o
   2   9  21        0.23        6.94      4.39 o
   3   9  21        0.01       -1.74      4.35 o
   4   9  21        0.69        5.57      4.90 o
   5   9  21       58.15       68.22     18.01 o
  -5  10  21       38.17       39.05      8.53 o
  -4  10  21        4.14        1.19      6.56 o
  -3  10  21        2.64       -0.79      6.87 o
  -2  10  21        0.33        7.85      7.41 o
  -1  10  21      118.15      108.44     13.16 o
   0  10  21        8.69       22.25      6.40 o
   1  10  21       40.21       45.92      6.87 o
   2  10  21        0.60        5.13      4.69 o
   3  10  21        1.23        2.01      5.78 o
   4  10  21        1.05       -2.65      6.71 o
  -5  11  21       25.31       22.51      8.73 o
  -4  11  21       44.91       34.81      9.50 o
  -3  11  21       10.86       12.44      8.11 o
  -2  11  21        9.96        9.55      8.00 o
  -1  11  21        4.37       18.85      8.05 o
   0  11  21       49.80       29.18      9.32 o
   1  11  21        6.16        5.71      8.22 o
   2  11  21        6.70        5.72      6.09 o
   3  11  21        7.58        7.62      7.70 o
  -4  12  21       16.63       10.79      8.14 o
  -3  12  21        1.95        7.28      7.96 o
  -2  12  21       10.18       26.20      9.52 o
  -1  12  21       59.78       67.29     11.67 o
   0  12  21        6.54        8.34     15.10 o
   1  12  21        9.36        9.37      8.45 o
   2  12  21       16.15       31.21      7.29 o
  -2  13  21       90.92       88.43     12.93 o
  -1  13  21        3.54        7.06      8.92 o
   0  13  21       72.77       90.31     13.20 o
   1  13  21       32.13       39.48     25.69 o
  -7   0  22        1.77       13.18      9.44 o
  -6   0  22       12.62       16.29      9.86 o
  -5   0  22       37.33       49.29     12.35 o
  -4   0  22        0.04       -2.80      8.20 o
  -3   0  22      388.04      373.92     25.32 o
  -2   0  22        2.05       10.69      9.34 o
  -1   0  22       80.44       98.38     15.77 o
   0   0  22       34.90       13.94      7.28 o
   1   0  22        0.51        1.02      7.47 o
   2   0  22        6.89       -2.84      8.72 o
   3   0  22       23.48       48.75     10.01 o
   4   0  22       61.08       87.99     12.42 o
   5   0  22       74.87      121.73     20.24 o
   6   0  22        5.11       13.70     13.49 o
  -7   1  22        1.29        3.62     10.07 o
  -6   1  22        0.90       -4.22      5.90 o
  -5   1  22       12.89        6.95      8.46 o
  -4   1  22        9.92       15.73      7.08 o
  -3   1  22       22.31       17.95      7.43 o
  -2   1  22       26.92       23.50      7.54 o
  -1   1  22       75.49       88.46     11.83 o
   0   1  22       78.84       78.51      7.25 o
   1   1  22        1.64        2.81      4.42 o
   2   1  22        4.80        4.77      4.62 o
   3   1  22       13.48        8.02      5.08 o
   4   1  22       27.67       16.34      6.32 o
   5   1  22        3.41        4.15      8.55 o
   6   1  22       26.60       44.13     12.16 o
  -7   2  22       56.19       78.13      8.30 o
  -6   2  22       76.83       71.88      9.36 o
  -5   2  22        0.23       -4.20      8.35 o
  -4   2  22        6.95        4.61      6.16 o
  -3   2  22       46.63       44.35     23.25 o
  -2   2  22      293.66      305.70     16.80 o
  -1   2  22        4.13        1.88      8.98 o
   0   2  22       40.70       55.54      7.77 o
   1   2  22       43.89       48.32     10.25 o
   2   2  22        2.36       -3.74      4.88 o
   3   2  22        0.22       -4.37      4.37 o
   4   2  22        1.29       -4.96      4.96 o
   5   2  22        7.93       12.85      9.10 o
   6   2  22       15.62       14.70     24.02 o
  -7   3  22       12.97       10.46      6.79 o
  -6   3  22       26.35       27.40      8.88 o
  -5   3  22       21.37       18.79      7.50 o
  -4   3  22       62.73       52.06      9.06 o
  -3   3  22      177.38      168.58     13.28 o
  -2   3  22        9.32        3.39      6.53 o
  -1   3  22       28.91       14.63      7.12 o
   0   3  22       50.75       49.33      7.54 o
   1   3  22       56.27       58.70      6.74 o
   2   3  22        0.70       -3.27      4.32 o
   3   3  22        0.31        1.66      7.05 o
   4   3  22       10.40        7.59      5.28 o
   5   3  22        9.30        8.96      8.62 o
   6   3  22        6.86        6.27     16.92 o
  -7   4  22        8.38       -4.61      7.01 o
  -6   4  22        3.51       -7.59      8.29 o
  -5   4  22       42.40       42.82      7.19 o
  -4   4  22        1.15        5.74      6.60 o
  -3   4  22       18.79       -1.18      6.34 o
  -2   4  22       58.62       70.76     13.44 o
  -1   4  22       42.54       41.39      8.86 o
   0   4  22        0.52       -4.22      6.42 o
   1   4  22       31.31       20.97      5.73 o
   2   4  22        7.46        4.17      5.10 o
   3   4  22      135.30      192.54     11.56 o
   4   4  22       58.09       61.83     12.03 o
   5   4  22       22.14       24.91     12.82 o
   6   4  22       16.07       25.63     11.62 o
  -7   5  22        0.29       -3.94      6.25 o
  -6   5  22        2.61        7.40      6.79 o
  -5   5  22       16.85       15.71      8.33 o
  -4   5  22        0.02       -4.61      4.61 o
  -3   5  22       27.47       36.30     10.27 o
  -2   5  22        1.24       -2.26      9.29 o
  -1   5  22        0.41        9.57      6.73 o
   0   5  22        5.91        8.81     20.08 o
   1   5  22       23.67       20.80      8.06 o
   2   5  22      166.08      177.41     10.29 o
   3   5  22       12.14       16.07      5.63 o
   4   5  22       74.97       85.17      7.66 o
   5   5  22       11.52       13.71      9.50 o
  -6   6  22       45.06       37.34      8.51 o
  -5   6  22       29.86       17.40      7.37 o
  -4   6  22      102.22      101.89      9.64 o
  -3   6  22        0.56       -1.13      5.37 o
  -2   6  22      111.73      111.42     10.13 o
  -1   6  22       16.59       24.70      7.71 o
   0   6  22        8.82        4.74      7.34 o
   1   6  22      106.92      100.93      8.33 o
   2   6  22        0.02       -4.11      4.11 o
   3   6  22        9.47        1.68      4.09 o
   4   6  22       28.72       31.91      6.13 o
   5   6  22        5.92        5.77      8.44 o
  -6   7  22        9.11        2.54      8.98 o
  -5   7  22       14.71       14.68      7.41 o
  -4   7  22        8.86        1.19      6.33 o
  -3   7  22       39.26       49.04      7.96 o
  -2   7  22       12.02        7.70      5.90 o
  -1   7  22       52.60       56.25     12.45 o
   0   7  22       22.11       25.69      7.69 o
   1   7  22       33.21       35.70      5.64 o
   2   7  22       39.65       55.29      6.40 o
   3   7  22       23.75       33.43      7.33 o
   4   7  22       23.72       25.58      5.85 o
   5   7  22        0.51       -8.91      8.91 o
  -6   8  22        1.48        5.43      7.23 o
  -5   8  22        0.10       -1.66      7.99 o
  -4   8  22        0.35       -1.55      9.50 o
  -3   8  22        0.28       -5.04      6.51 o
  -2   8  22       17.82       30.56      7.43 o
  -1   8  22       16.88       23.20     10.77 o
   0   8  22       18.79       22.04      6.74 o
   1   8  22       10.55       16.78      5.61 o
   2   8  22        9.56       12.13      5.02 o
   3   8  22      128.48      153.37     14.16 o
   4   8  22        0.89        1.38      5.86 o
  -5   9  22        0.86       -1.81      6.01 o
  -4   9  22       10.35       19.33      7.65 o
  -3   9  22       10.65        9.13      7.88 o
  -2   9  22       15.20       12.29      7.46 o
  -1   9  22        0.04        4.18      7.88 o
   0   9  22        2.43        7.85      7.96 o
   1   9  22       28.44       45.22      8.55 o
   2   9  22       52.79       60.69      7.86 o
   3   9  22        4.19        4.06      5.78 o
   4   9  22        2.58        7.46      7.11 o
  -4  10  22        4.13       10.36      7.75 o
  -3  10  22        0.11        8.13      8.05 o
  -2  10  22        0.53       -5.58      6.81 o
  -1  10  22        0.07        2.91      6.97 o
   0  10  22        2.55        7.29      8.77 o
   1  10  22        0.02        4.17      7.62 o
   2  10  22        6.94       14.16      6.43 o
   3  10  22        2.89        1.55      7.37 o
  -4  11  22        7.83        3.40     10.48 o
  -3  11  22        3.49       21.38     11.88 o
  -2  11  22       13.62       22.70     13.44 o
  -1  11  22        2.40        7.11     11.68 o
   0  11  22        2.20       10.57      8.36 o
   1  11  22        1.42       -1.20      7.38 o
   2  11  22       36.72       48.14      9.38 o
  -2  12  22       20.89       16.37      8.90 o
  -1  12  22       48.90       59.86     11.62 o
   0  12  22        2.26       -4.67      7.66 o
   1  12  22       37.32       45.57     11.67 o
  -7   1  23       10.12        2.81      6.53 o
  -6   1  23        0.06       -4.36      5.89 o
  -5   1  23       25.85       46.36     11.00 o
  -4   1  23      133.86      112.57     11.78 o
  -3   1  23       49.56       57.33      9.61 o
  -2   1  23       27.65       28.05      9.50 o
  -1   1  23       32.78       37.10      8.66 o
   0   1  23       37.16       40.00      9.17 o
   1   1  23        0.12        5.71      5.35 o
   2   1  23       12.80        4.50      5.07 o
   3   1  23        1.78        0.17      4.86 o
   4   1  23      126.07      162.44     10.81 o
   5   1  23       78.70       95.11     13.94 o
  -7   2  23        0.05       -1.08      9.96 o
  -6   2  23        8.42       15.31      7.11 o
  -5   2  23        7.12        8.01      6.83 o
  -4   2  23       28.93       13.81      7.89 o
  -3   2  23        1.82        5.61      6.59 o
  -2   2  23       25.53       20.43      7.33 o
  -1   2  23        0.01       13.53      7.15 o
   0   2  23       42.52       37.61      8.82 o
   1   2  23        9.27        3.38      4.60 o
   2   2  23        0.83       -0.20      4.72 o
   3   2  23        0.65        4.77      5.57 o
   4   2  23        9.78        7.10      5.93 o
   5   2  23       40.37       66.42     12.33 o
  -6   3  23        0.31       -5.28      6.07 o
  -5   3  23       17.40       11.93      7.04 o
  -4   3  23       14.81        5.49      6.88 o
  -3   3  23       31.31       31.40      8.19 o
  -2   3  23        5.63        2.88      6.27 o
  -1   3  23        0.19       -5.02      5.94 o
   0   3  23       28.46       24.34     10.84 o
   1   3  23       33.68       32.38      6.25 o
   2   3  23        6.73        0.27      4.73 o
   3   3  23        0.36       -1.44      4.91 o
   4   3  23       11.14       21.40      6.49 o
   5   3  23       17.78       17.24      9.20 o
  -6   4  23        0.58       -5.98      5.98 o
  -5   4  23        8.82        9.26      6.93 o
  -4   4  23        4.93        2.00      6.47 o
  -3   4  23       11.99       12.36      7.23 o
  -2   4  23        1.50        1.15      6.71 o
  -1   4  23        0.89        0.22      6.25 o
   0   4  23        2.66        1.24      6.26 o
   1   4  23        0.29       -1.84      5.07 o
   2   4  23       16.23       20.36      6.30 o
   3   4  23        0.63        1.86      5.41 o
   4   4  23        1.01       -5.06      5.06 o
   5   4  23        0.95        6.92      8.47 o
  -6   5  23       86.61       79.48     10.63 o
  -5   5  23        1.18        1.87      6.71 o
  -4   5  23       40.61       36.10     14.06 o
  -3   5  23        5.20        6.73      6.74 o
  -2   5  23       38.41       40.21      9.13 o
  -1   5  23      122.34      167.36     14.46 o
   0   5  23       80.05       91.78     11.99 o
   1   5  23        4.39        9.72      5.42 o
   2   5  23        5.35        5.23      5.14 o
   3   5  23       10.95        3.10      5.33 o
   4   5  23        1.52        5.39      4.53 o
   5   5  23        0.00        2.23      9.52 o
  -6   6  23        0.59       -3.67      7.42 o
  -5   6  23        0.69       -1.98      6.70 o
  -4   6  23        3.14        4.94      9.29 o
  -3   6  23       10.02       12.99      7.49 o
  -2   6  23       29.99       24.63      6.94 o
  -1   6  23       17.49       10.22      5.68 o
   0   6  23      144.35      180.04     15.30 o
   1   6  23        0.04        3.79      5.09 o
   2   6  23        3.65       11.28      4.84 o
   3   6  23        3.46       10.27      6.44 o
   4   6  23       25.62       36.56      7.36 o
  -5   7  23        0.03       -3.21      6.37 o
  -4   7  23        0.72       -6.15      6.15 o
  -3   7  23       24.14       30.83      8.91 o
  -2   7  23        0.03        2.64      7.15 o
  -1   7  23        3.81       -4.29      7.48 o
   0   7  23       44.99       37.06      9.46 o
   1   7  23       41.87       56.27      8.55 o
   2   7  23       14.20        9.11      5.91 o
   3   7  23        3.68        3.12      6.09 o
   4   7  23        0.05       -0.52      5.72 o
  -5   8  23       22.38       22.98      9.29 o
  -4   8  23        9.15       12.82      7.92 o
  -3   8  23       24.38       19.24      8.33 o
  -2   8  23       33.44       22.04     21.64 o
  -1   8  23       11.18        7.79     10.74 o
   0   8  23       37.18       35.37      9.90 o
   1   8  23        2.12       -3.07      7.45 o
   2   8  23        6.58       10.28      6.23 o
   3   8  23       46.69       69.08      8.90 o
   4   8  23        0.31        1.00      7.51 o
  -4   9  23       33.13       24.21      8.94 o
  -3   9  23        1.41        4.68      8.00 o
  -2   9  23        1.76        6.01      7.38 o
  -1   9  23       59.05       80.27     12.29 o
   0   9  23        0.29       14.90     10.17 o
   1   9  23       15.47       35.78      9.90 o
   2   9  23        0.08       -2.82      5.79 o
   3   9  23        0.98        3.89      6.14 o
  -3  10  23       47.48       42.26     12.87 o
  -2  10  23       16.18       31.68      9.34 o
  -1  10  23        4.16        1.23      8.30 o
   0  10  23       32.02       33.76      9.98 o
   1  10  23        4.49       14.48      8.66 o
   2  10  23        0.07       -0.36      7.11 o
  -2  11  23        0.02       -6.28      7.49 o
  -1  11  23        2.85        3.99      8.46 o
   0  11  23        2.43       -4.44      7.70 o
   1  11  23       10.05       16.31     13.23 o
  -6   0  24       12.72       -6.85      8.61 o
  -5   0  24      165.89      178.19     20.03 o
  -4   0  24        5.94        0.93      9.34 o
  -3   0  24      186.97      195.73     21.07 o
  -2   0  24       14.24        3.32      9.65 o
  -1   0  24       14.10       22.62     11.83 o
   0   0  24        0.83       -0.52      9.13 o
   1   0  24        1.96       11.62     11.10 o
   2   0  24       42.32       41.99      9.78 o
   3   0  24       11.43        1.04     11.47 o
   4   0  24        1.37       24.48     15.10 o
   5   0  24        6.06        1.66     12.76 o
  -6   1  24       13.58       10.66      7.44 o
  -5   1  24        6.58        3.54      7.51 o
  -4   1  24       10.14       24.69      7.99 o
  -3   1  24       14.88        5.76      7.10 o
  -2   1  24       83.13       74.60     17.75 o
  -1   1  24        0.18        6.00      7.25 o
   0   1  24       28.63       28.69      9.08 o
   1   1  24       29.15       45.02      9.70 o
   2   1  24        2.49       -2.20      4.80 o
   3   1  24        0.76        2.23     10.59 o
   4   1  24       11.65       24.40      7.07 o
   5   1  24       17.32       12.43     10.38 o
  -6   2  24        7.08        9.78      7.25 o
  -5   2  24        5.89       -3.99      6.95 o
  -4   2  24       58.05       53.84     15.88 o
  -3   2  24        5.66       -6.46      6.46 o
  -2   2  24        0.09       -0.80      6.34 o
  -1   2  24       67.40       77.48     11.11 o
   0   2  24       26.45       31.59     10.48 o
   1   2  24       12.15       -4.42      6.91 o
   2   2  24       19.66        9.45      5.67 o
   3   2  24        0.90       -2.48      5.24 o
   4   2  24       73.84      103.92      9.66 o
   5   2  24        2.02        0.44     17.59 o
  -6   3  24        3.94        7.07     12.09 o
  -5   3  24       48.68       56.86     10.84 o
  -4   3  24        0.37        6.28      6.67 o
  -3   3  24        0.01        6.94      7.02 o
  -2   3  24       36.70       38.18      8.98 o
  -1   3  24        1.98       -0.74      6.53 o
   0   3  24       10.85       -5.89      6.68 o
   1   3  24        1.14       -2.94      9.03 o
   2   3  24        0.39       -4.85      5.09 o
   3   3  24       52.72       85.47     13.05 o
   4   3  24        7.38       14.06      6.56 o
  -6   4  24        0.11        5.53      7.03 o
  -5   4  24        0.00        6.04      7.21 o
  -4   4  24       11.61       23.05      8.92 o
  -3   4  24       16.43        9.58      7.37 o
  -2   4  24        0.08       -6.81      6.90 o
  -1   4  24       44.35       48.68     10.01 o
   0   4  24       11.82        7.32      7.85 o
   1   4  24       59.15       57.64     17.12 o
   2   4  24       31.49       34.84      6.80 o
   3   4  24        0.61       -5.29      5.29 o
   4   4  24       32.30       56.90      8.78 o
  -5   5  24       32.78       21.72      8.43 o
  -4   5  24        0.49       -4.41      6.13 o
  -3   5  24        1.10       -1.14      7.04 o
  -2   5  24        3.09       -0.74      6.35 o
  -1   5  24       17.64       -3.31     10.07 o
   0   5  24      180.40      191.15     18.94 o
   1   5  24       28.76       27.92      8.76 o
   2   5  24       50.55       68.67     10.64 o
   3   5  24        0.03       -4.40      5.46 o
   4   5  24       85.42       98.06      9.72 o
  -5   6  24        0.78       -6.49      6.49 o
  -4   6  24       52.07       37.83      9.54 o
  -3   6  24        1.46       16.64      8.61 o
  -2   6  24        8.94        5.75      7.23 o
  -1   6  24      143.73      175.85     15.33 o
   0   6  24       20.61       18.82      9.27 o
   1   6  24       21.53       14.94      8.83 o
   2   6  24       16.83       32.13      7.19 o
   3   6  24       12.15       14.28      6.87 o
   4   6  24        6.08        4.09      7.60 o
  -4   7  24       19.57       36.03      8.95 o
  -3   7  24        0.03        3.36      7.89 o
  -2   7  24       19.12       23.17      8.15 o
  -1   7  24        5.19        0.93      7.37 o
   0   7  24        7.46       -5.24      6.89 o
   1   7  24        8.18        1.99      7.95 o
   2   7  24       21.25       20.68      7.50 o
   3   7  24        1.35       -5.53      5.53 o
  -4   8  24        0.06       -0.06     12.14 o
  -3   8  24        9.96        6.87      8.29 o
  -2   8  24        1.92        3.88     13.13 o
  -1   8  24        7.56        5.02      8.21 o
   0   8  24        8.70        1.18      8.41 o
   1   8  24       53.50       58.67     11.70 o
   2   8  24        7.50       11.57      9.65 o
  -3   9  24        1.12       -7.33      7.33 o
  -2   9  24        0.83       10.74     20.91 o
  -1   9  24       16.31       20.14      9.39 o
   0   9  24       49.32       43.74     11.10 o
   1   9  24        9.22       12.97     10.12 o
   2   9  24       10.12       12.22     19.61 o
  -1  10  24        6.59       16.46      9.21 o
   0  10  24        6.50       13.02      9.17 o
  -5   1  25       70.89       74.10     10.86 o
  -4   1  25       41.55       40.05      9.31 o
  -3   1  25       15.03       17.48      8.18 o
  -2   1  25       11.29       13.88      7.62 o
  -1   1  25       24.46       19.46     12.61 o
   0   1  25       42.96       60.02     11.46 o
   1   1  25        0.54        6.91      7.71 o
   2   1  25       88.62      121.47     10.09 o
   3   1  25      203.82      238.74     12.89 o
   4   1  25       69.16       99.12     10.13 o
  -5   2  25        5.89        0.94      9.65 o
  -4   2  25       24.73       27.73      8.82 o
  -3   2  25        0.92       -1.45      6.93 o
  -2   2  25        0.41       -3.07      6.74 o
  -1   2  25        1.12       -6.48      6.48 o
   0   2  25        0.87        2.94      8.39 o
   1   2  25        0.65       17.52     11.10 o
   2   2  25        0.25       -1.18      5.87 o
   3   2  25       22.60       35.08      8.55 o
   4   2  25        0.03       -3.34      8.13 o
  -5   3  25        0.71        0.19      7.63 o
  -4   3  25        0.10       -6.49      6.49 o
  -3   3  25       17.37        8.07      7.55 o
  -2   3  25        2.93        3.11      9.08 o
  -1   3  25       38.65       47.60     10.12 o
   0   3  25       39.68       22.37      9.08 o
   1   3  25       12.25       16.60     11.99 o
   2   3  25        0.24       -5.43      5.43 o
   3   3  25       44.44       53.91      8.28 o
  -5   4  25        4.49        8.31     15.98 o
  -4   4  25        7.78        1.98      7.09 o
  -3   4  25        1.49        3.76      7.33 o
  -2   4  25        1.96       -2.48      7.04 o
  -1   4  25       11.88        9.58      8.33 o
   0   4  25        5.54       11.99      8.28 o
   1   4  25        0.05       -1.82      7.42 o
   2   4  25        9.67       19.12      7.60 o
   3   4  25        0.04        8.22      6.20 o
  -4   5  25        9.00       13.42      8.02 o
  -3   5  25       17.69       17.81      9.03 o
  -2   5  25        9.47        6.90      7.47 o
  -1   5  25        0.00        6.52      7.67 o
   0   5  25       18.12       31.67      9.80 o
   1   5  25        0.43        8.50      8.47 o
   2   5  25        2.96       -6.82      6.82 o
   3   5  25       10.13        8.97      6.38 o
  -4   6  25        4.54        8.50     10.27 o
  -3   6  25        9.54       -1.12      7.66 o
  -2   6  25       36.57       37.33     12.66 o
  -1   6  25        1.34       10.03     12.51 o
   0   6  25        8.61       21.52     15.98 o
   1   6  25        5.35        1.36      7.23 o
   2   6  25        2.04       -0.53      8.92 o
  -3   7  25       26.13       35.03      9.79 o
  -2   7  25        5.78        1.68      7.76 o
  -1   7  25        5.64       17.25     11.31 o
   0   7  25       20.96       24.54     19.46 o
   1   7  25       15.09       15.51      9.88 o
   2   7  25        4.57       -2.76      8.26 o
  -2   8  25       27.10        8.44     18.16 o
  -1   8  25       29.20       48.80     15.00 o
   0   8  25        0.46        1.96      8.67 o
   1   8  25       40.00       37.67     10.83 o
  -4   0  26        7.28       22.73     12.66 o
  -3   0  26        5.74       14.63     12.04 o
  -2   0  26        5.91        7.78     11.83 o
  -1   0  26       53.79       63.10     16.40 o
   0   0  26        2.82       -8.72      8.72 o
   1   0  26        7.38        6.23     12.76 o
   2   0  26       32.56       54.38     16.71 o
   3   0  26        3.15       16.77      9.61 o
  -4   1  26       48.38       68.07     11.88 o
  -3   1  26        0.34       -7.09      7.09 o
  -2   1  26        0.87        1.16      7.44 o
  -1   1  26       61.86       80.28     12.07 o
   0   1  26        0.52        0.03     13.60 o
   1   1  26       19.54       27.87      9.93 o
   2   1  26        0.19        8.65      9.47 o
   3   1  26        2.56        6.76      6.17 o
  -4   2  26        9.48       11.82      7.94 o
  -3   2  26       27.58       29.71      9.27 o
  -2   2  26       24.14       28.22     11.10 o
  -1   2  26        5.06        9.59      8.07 o
   0   2  26       67.79       91.49     12.97 o
   1   2  26        0.01        1.62      7.78 o
   2   2  26       65.83       98.65     17.28 o
  -4   3  26       12.17        9.31      8.24 o
  -3   3  26        0.01       -4.72      7.07 o
  -2   3  26        9.40       13.91      7.63 o
  -1   3  26        5.99       18.81     10.84 o
   0   3  26        0.36       -2.39      6.70 o
   1   3  26       23.80       27.84      8.69 o
   2   3  26        3.53       10.03     12.14 o
  -3   4  26        1.66        2.74     11.10 o
  -2   4  26        1.57        3.06      7.85 o
  -1   4  26        8.93        0.92     11.52 o
   0   4  26       33.21       30.48     11.93 o
   1   4  26        7.02        0.76      8.18 o
   2   4  26       27.28       24.77      9.90 o
  -3   5  26        0.26       -7.58      7.58 o
  -2   5  26        9.62       13.55     10.01 o
  -1   5  26       45.31       57.76     25.01 o
   0   5  26       25.50       39.67     10.51 o
   1   5  26       13.36        9.12      8.98 o
  -2   6  26       49.98       51.03     10.78 o
  -1   6  26        1.42        3.15      8.14 o
   0   6  26        0.01       -0.52      8.40 o
   1   6  26       12.88       16.49      9.47 o
  -2   1  27        0.21       -7.08      7.08 o
  -1   1  27        5.98        4.30      8.54 o
   0   1  27       32.99       57.13     12.92 o
   1   1  27       45.11       38.61     16.45 o
  -2   2  27        3.06        2.34      7.43 o
  -1   2  27        2.22        4.73      8.36 o
   0   2  27       12.98       21.82      9.93 o
   1   2  27       12.52       18.45      9.57 o
  -2   3  27        0.00       -6.79      6.79 o
  -1   3  27        1.09        1.22     10.38 o
   0   3  27        3.76       13.78      9.14 o
 
